# Supplementary material for: A Structure-Based Mechanism for DNA Entry into the Cohesin Ring
Source: Mol Cell. 2020 Sep 17;79(6):917–933.e9. doi: 10.1016/j.molcel.2020.07.013 (PMC7507959; doi:10.1016/j.molcel.2020.07.013)
Supplement: Table S4. List of Identified Crosslinked Residue Pairs, Related to STAR Methods [file mmc5.xlsx]

## Sheet: Crosslinks in Cohesin complex
Table S4. List of Identified Crosslinked Residue Pairs, Related to the STAR Methods
Protein1	SeqPos1	LinkedRes1	Protein2	SeqPos2	LinkedRes2	Highest Score GrippingState	Match Count GrippingState	Highest Score InitialBinding	Match Count InitialBinding
Psm1	428	K	Psm3-3xPk-tag-7xhis-tag	426	E	24.05	5	16.48	8
Psm3-3xPk-tag-7xhis-tag	410	K	Psm3-3xPk-tag-7xhis-tag	761	E	21.99	4	23.3	5
Mis4-HA-tag-3C	116	N	Ssl3	33	K	19.97	1	23.03	1
Psm3-3xPk-tag-7xhis-tag	767	L	Psm3-3xPk-tag-7xhis-tag	769	S			22.36	4
Mis4-HA-tag-3C	120	L	Ssl3	33	K			22.28	1
Mis4-HA-tag-3C	1387	D	Mis4-HA-tag-3C	1434	K			21.82	3
7xhis-tag-Psc3	287	V	7xhis-tag-Psc3	292	T	21.06	3	21.17	3
Psm1	857	Y	Psm1	862	E	21.14	1	20.36	2
Mis4-HA-tag-3C	116	N	Ssl3	29	K	20.55	3	20.35	2
Psm3-3xPk-tag-7xhis-tag	413	S	Psm3-3xPk-tag-7xhis-tag	761	E			20.51	1
Mis4-HA-tag-3C	121	S	Ssl3	29	K			20.5	1
Mis4-HA-tag-3C	919	E	Mis4-HA-tag-3C	980	K	19.14	2	20.46	3
Mis4-HA-tag-3C	545	L	Mis4-HA-tag-3C	547	T	19.1	8	20.02	7
Psm3-3xPk-tag-7xhis-tag	273	E	Psm3-3xPk-tag-7xhis-tag	885	K	19.77	2	19.37	1
Mis4-HA-tag-3C	1388	L	Mis4-HA-tag-3C	1434	K			19.7	2
Psm3-3xPk-tag-7xhis-tag	273	E	Psm3-3xPk-tag-7xhis-tag	883	S	19.65	2	13.05	1
Psm1	428	K	Psm3-3xPk-tag-7xhis-tag	423	M	19.55	3	19.09	4
Mis4-HA-tag-3C	877	K	Mis4-HA-tag-3C	915	L			19.28	1
Psm1	256	K	Psm1	920	L	19.24	4	17.4	4
Mis4-HA-tag-3C	908	E	Mis4-HA-tag-3C	956	K	19.2	2
Psm3-3xPk-tag-7xhis-tag	410	K	Psm3-3xPk-tag-7xhis-tag	759	T	14.03	3	19.08	5
Psm3-3xPk-tag-7xhis-tag	334	E	Psm3-3xPk-tag-7xhis-tag	833	K	19.07	7	17.88	7
Mis4-HA-tag-3C	119	S	Ssl3	29	K	19.04	4
Psm1	860	N	Psm1	866	S	16.17	2	19.02	4
Mis4-HA-tag-3C	474	E	Rad21-HA-tag-3c	87	K	19	2
Mis4-HA-tag-3C	51	E	Psm1	849	K	18.98	1	17.79	1
Mis4-HA-tag-3C	405	S	Mis4-HA-tag-3C	407	V	18.88	2	18.82	1
Mis4-HA-tag-3C	120	L	Ssl3	29	K	18.74	2	15.95	1
Psm1	328	K	Psm1	336	Y	18.39	3	18.71	2
Psm1	696	Y	Psm1	699	S	13.98	2	18.66	2
Mis4-HA-tag-3C	910	I	Mis4-HA-tag-3C	1420	K			18.61	1
Mis4-HA-tag-3C	1402	K	Mis4-HA-tag-3C	1547	V			18.52	1
Mis4-HA-tag-3C	877	K	Mis4-HA-tag-3C	916	E	14.23	1	18.49	6
Psm1	409	K	Psm3-3xPk-tag-7xhis-tag	756	E	18.45	3	14.31	3
Mis4-HA-tag-3C	81	E	Ssl3	2	T	18.44	3	15.81	4
Psm1	561	K	Psm3-3xPk-tag-7xhis-tag	241	A			18.43	2
Psm3-3xPk-tag-7xhis-tag	620	K	Ssl3	361	L	18.38	1	16.62	1
Psm1	697	Q	Psm1	699	S	18.33	8	18.12	7
Ssl3	507	E	Ssl3	511	K			14.02	1
Psm3-3xPk-tag-7xhis-tag	1116	C	Rad21-HA-tag-3c	1	M	18.27	6	16.69	2
Psm3-3xPk-tag-7xhis-tag	55	H	Psm3-3xPk-tag-7xhis-tag	118	K	15.39	2
Psm1	314	K	Psm3-3xPk-tag-7xhis-tag	306	E	18.17	1	17.29	1
Psm3-3xPk-tag-7xhis-tag	410	K	Psm3-3xPk-tag-7xhis-tag	758	H	18.03	2	18.17	4
Psm3-3xPk-tag-7xhis-tag	326	K	Psm3-3xPk-tag-7xhis-tag	834	A	15.75	8	18.1	7
Mis4-HA-tag-3C	909	T	Mis4-HA-tag-3C	956	K	18.05	2
Psm3-3xPk-tag-7xhis-tag	198	E	Rad21-HA-tag-3c	87	K	17.97	11	17.55	8
Psm3-3xPk-tag-7xhis-tag	276	E	Psm3-3xPk-tag-7xhis-tag	679	K	17.96	3	15	2
Mis4-HA-tag-3C	86	Y	Ssl3	2	T	17.86	3	15.72	3
Rad21-HA-tag-3c	563	K	Rad21-HA-tag-3c	586	E	17.84	5	12.95	3
Mis4-HA-tag-3C	113	K	Mis4-HA-tag-3C	475	E			17.84	1
Psm3-3xPk-tag-7xhis-tag	271	K	Psm3-3xPk-tag-7xhis-tag	893	E	17.83	3	15.87	2
Psm1	256	K	Psm1	919	L	17.8	4	17.34	3
Mis4-HA-tag-3C	1434	K	Mis4-HA-tag-3C	1438	L	17.75	9	16.22	13
Mis4-HA-tag-3C	118	D	Ssl3	29	K	17.71	1
Psm1	52	K	Psm3-3xPk-tag-7xhis-tag	1056	E			17.67	5
Psm1	716	S	Psm3-3xPk-tag-7xhis-tag	716	K			17.63	1
Ssl3	109	Y	Ssl3	111	F	17.6	2
Psm3-3xPk-tag-7xhis-tag	55	H	Psm3-3xPk-tag-7xhis-tag	119	T	9.95	1
Psm1	328	K	Psm1	342	T	14.25	1	17.57	1
Psm3-3xPk-tag-7xhis-tag	270	I	Psm3-3xPk-tag-7xhis-tag	679	K	17.54	3	16.67	2
Psm1	654	H	Psm1	656	T	14.87	2	17.53	4
Psm1	487	S	Psm1	492	I	17.52	10	17.16	9
Psm1	442	E	Psm1	449	K	17.47	6	16.19	5
Mis4-HA-tag-3C	530	S	Mis4-HA-tag-3C	532	S	17.43	8	17.2	7
Mis4-HA-tag-3C	1401	F	Mis4-HA-tag-3C	1546	Y	11.15	1	17.42	1
Mis4-HA-tag-3C	113	K	Ssl3	34	V			17.4	1
Mis4-HA-tag-3C	473	I	Psm3-3xPk-tag-7xhis-tag	973	K	17.18	2	17.39	2
Mis4-HA-tag-3C	1323	S	Mis4-HA-tag-3C	1332	C	17.38	2
Psm3-3xPk-tag-7xhis-tag	442	E	Psm3-3xPk-tag-7xhis-tag	833	K	17.02	10	17.27	9
Mis4-HA-tag-3C	1262	F	Psm3-3xPk-tag-7xhis-tag	15	K	17.26	2
Psm1	162	S	Psm1	164	L	12.7	2	17.22	1
Psm1	328	K	Psm1	340	A	17.2	2	13.07	1
Mis4-HA-tag-3C	117	S	Ssl3	29	K	17.19	2	7.21	1
Psm1	476	H	Psm1	478	T	17.16	4	15.81	3
Psm1	328	K	Psm1	341	S	16.35	1	17.16	1
Mis4-HA-tag-3C	877	K	Mis4-HA-tag-3C	911	S			17.11	1
Mis4-HA-tag-3C	1405	E	Mis4-HA-tag-3C	1546	Y			17.07	2
Mis4-HA-tag-3C	877	K	Mis4-HA-tag-3C	905	D	16.99	1
Psm1	442	E	Psm1	725	Y	16.97	1	14.46	3
Psm3-3xPk-tag-7xhis-tag	274	I	Psm3-3xPk-tag-7xhis-tag	679	K	16.95	5	14.94	3
Psm3-3xPk-tag-7xhis-tag	1068	Q	Psm3-3xPk-tag-7xhis-tag	1070	S	16.6	6	16.95	7
Psm3-3xPk-tag-7xhis-tag	195	Y	Rad21-HA-tag-3c	87	K	16.93	4	14.63	5
Psm3-3xPk-tag-7xhis-tag	336	K	Psm3-3xPk-tag-7xhis-tag	818	E	16.92	1
Psm1	52	K	Psm3-3xPk-tag-7xhis-tag	1057	Q			16.92	3
Mis4-HA-tag-3C	46	S	Mis4-HA-tag-3C	48	F	15.95	2	16.87	2
Mis4-HA-tag-3C	1537	K	Mis4-HA-tag-3C	1546	Y	16.86	2	16.68	1
Psm3-3xPk-tag-7xhis-tag	417	K	Psm3-3xPk-tag-7xhis-tag	752	L			16.85	1
Psm1	256	K	Psm1	921	E	16.84	11	16.69	7
Psm3-3xPk-tag-7xhis-tag	335	S	Psm3-3xPk-tag-7xhis-tag	337	I	16.37	1	16.84	1
Psm1	187	K	Psm3-3xPk-tag-7xhis-tag	188	K			16.84	1
Psm3-3xPk-tag-7xhis-tag	271	K	Psm3-3xPk-tag-7xhis-tag	894	E	16.77	1	7.71	1
Mis4-HA-tag-3C	268	Y	Mis4-HA-tag-3C	406	K	11.96	1	16.77	2
Psm1	483	E	Psm3-3xPk-tag-7xhis-tag	487	K	5.94	3	16.77	1
Mis4-HA-tag-3C	118	D	Ssl3	33	K	16.76	1
Mis4-HA-tag-3C	42	L	Ssl3	331	K	16.75	1	15.79	1
Psm1	441	T	Psm1	449	K	14.55	2	15.2	2
Psm1	389	E	Psm1	780	K	15.65	3	16.75	4
Mis4-HA-tag-3C	143	K	Ssl3	76	I	16.72	1
Mis4-HA-tag-3C	826	K	Mis4-HA-tag-3C	839	L	16.72	2
Psm1	187	K	Psm3-3xPk-tag-7xhis-tag	187	E			16.71	1
Psm1	198	K	Psm3-3xPk-tag-7xhis-tag	187	E	13.46	1	16.7	2
Ssl3	341	K	Ssl3	363	S			16.67	1
Psm3-3xPk-tag-7xhis-tag	885	K	Psm3-3xPk-tag-7xhis-tag	888	E	8.22	1
Mis4-HA-tag-3C	438	K	Mis4-HA-tag-3C	473	I	16.63	1
7xhis-tag-Psc3	870	K	Rad21-HA-tag-3c	442	N	10.37	1	16.62	1
Mis4-HA-tag-3C	752	S	Mis4-HA-tag-3C	761	E	16.59	1	10.09	1
Psm3-3xPk-tag-7xhis-tag	233	D	Psm3-3xPk-tag-7xhis-tag	944	K	12.2	1	16.59	2
Ssl3	2	T	Ssl3	109	Y	15.9	2	16.57	1
Mis4-HA-tag-3C	1448	E	Mis4-HA-tag-3C	1555	K			16.54	2
Psm3-3xPk-tag-7xhis-tag	1147	S	Psm3-3xPk-tag-7xhis-tag	1149	T	16.53	2	11.77	1
Psm3-3xPk-tag-7xhis-tag	326	K	Psm3-3xPk-tag-7xhis-tag	835	E	16.52	4	9.32	3
Mis4-HA-tag-3C	1402	K	Mis4-HA-tag-3C	1546	Y	16.51	1	14.96	1
Psm1	543	A	Psm1	547	K	16.51	1
Mis4-HA-tag-3C	1537	K	Mis4-HA-tag-3C	1545	G	15.27	2	16.51	2
Mis4-HA-tag-3C	58	E	Ssl3	2	T	16.16	3	16.5	4
Mis4-HA-tag-3C	932	C	Mis4-HA-tag-3C	936	Y	16.45	2	14.35	1
Mis4-HA-tag-3C	834	V	Mis4-HA-tag-3C	837	T	16.45	1	9.66	1
Mis4-HA-tag-3C	113	K	Mis4-HA-tag-3C	473	I			16.4	1
Psm1	256	K	Psm1	917	I	16.39	2	14.69	2
Mis4-HA-tag-3C	405	S	Mis4-HA-tag-3C	414	S	16.36	2
Mis4-HA-tag-3C	752	S	Mis4-HA-tag-3C	756	A	16.34	2	12.67	1
Mis4-HA-tag-3C	752	S	Mis4-HA-tag-3C	759	N			16.31	1
Psm3-3xPk-tag-7xhis-tag	1004	E	Psm3-3xPk-tag-7xhis-tag	1103	S	16.28	1
Mis4-HA-tag-3C	143	K	Ssl3	360	I	15.97	1	16.26	2
Psm3-3xPk-tag-7xhis-tag	231	E	Psm3-3xPk-tag-7xhis-tag	930	K	14.27	3	16.25	2
Psm1	749	K	Psm3-3xPk-tag-7xhis-tag	412	N	16.2	2	11.83	5
Psm3-3xPk-tag-7xhis-tag	26	H	Psm3-3xPk-tag-7xhis-tag	1150	S	16.17	3	11.32	3
Psm3-3xPk-tag-7xhis-tag	349	P	Psm3-3xPk-tag-7xhis-tag	351	Y	16.15	9	16.03	8
Psm3-3xPk-tag-7xhis-tag	679	K	Psm3-3xPk-tag-7xhis-tag	1117	D	16.14	1	13.62	1
Psm3-3xPk-tag-7xhis-tag	363	K	Psm3-3xPk-tag-7xhis-tag	755	L	16.11	1
Mis4-HA-tag-3C	122	E	Ssl3	29	K			16.11	1
Psm1	264	E	Psm1	271	K	12.77	8	16.08	10
Psm3-3xPk-tag-7xhis-tag	273	E	Psm3-3xPk-tag-7xhis-tag	891	S	16.07	3	9.25	2
Psm1	652	V	Psm1	656	T	15.71	1	16.07	2
7xhis-tag-Psc3	938	L	Psm3-3xPk-tag-7xhis-tag	591	Y	16.05	1
Mis4-HA-tag-3C	912	E	Mis4-HA-tag-3C	980	K	9.22	1	16.03	1
Mis4-HA-tag-3C	438	K	Mis4-HA-tag-3C	476	S	16.01	1
Mis4-HA-tag-3C	909	T	Mis4-HA-tag-3C	1273	K			16	1
Mis4-HA-tag-3C	917	V	Mis4-HA-tag-3C	980	K	15.99	2
Psm1	198	K	Psm1	1044	E	15.66	19	15.99	12
Mis4-HA-tag-3C	1258	E	Mis4-HA-tag-3C	1273	K	15.68	1	15.98	4
Mis4-HA-tag-3C	807	K	Mis4-HA-tag-3C	919	E	15.95	2
Psm3-3xPk-tag-7xhis-tag	679	K	Psm3-3xPk-tag-7xhis-tag	1119	A	13.52	1	15.95	1
Psm1	428	K	Psm3-3xPk-tag-7xhis-tag	422	E	15.9	1	14.85	6
Psm1	481	L	Psm3-3xPk-tag-7xhis-tag	487	K	15.89	1	15.64	1
Mis4-HA-tag-3C	634	K	Mis4-HA-tag-3C	1257	D	15.88	1
Psm1	198	K	Psm3-3xPk-tag-7xhis-tag	198	E	7.51	2	15.88	5
Mis4-HA-tag-3C	912	E	Mis4-HA-tag-3C	1273	K	8.92	1	15.87	1
Psm3-3xPk-tag-7xhis-tag	1101	Q	Psm3-3xPk-tag-7xhis-tag	1103	S	15.8	2	15.5	2
Psm3-3xPk-tag-7xhis-tag	1156	T	Psm3-3xPk-tag-7xhis-tag	1164	V	15.8	6	13.2	8
Mis4-HA-tag-3C	1398	Y	Mis4-HA-tag-3C	1555	K	8.7	1	15.78	3
Mis4-HA-tag-3C	405	S	Mis4-HA-tag-3C	409	H	15.77	1	15.72	1
Psm1	453	K	Psm1	717	E	15.19	2	15.74	1
Mis4-HA-tag-3C	529	E	Mis4-HA-tag-3C	532	S	12.31	3	15.71	2
Ssl3	510	K	Ssl3	515	E	13.13	1	9.06	1
7xhis-tag-Psc3	706	T	7xhis-tag-Psc3	748	C			15.69	1
Psm3-3xPk-tag-7xhis-tag	487	K	Psm3-3xPk-tag-7xhis-tag	493	S	13.7	1	11.76	1
Mis4-HA-tag-3C	1263	E	Psm3-3xPk-tag-7xhis-tag	15	K	15.66	2
Mis4-HA-tag-3C	143	K	Ssl3	89	D	15.62	1
7xhis-tag-Psc3	765	E	7xhis-tag-Psc3	816	K	15.61	1	7.6	1
Mis4-HA-tag-3C	634	K	Mis4-HA-tag-3C	1250	F	15.61	1
Psm1	442	E	Psm1	724	K	14.97	7	15.61	7
Psm3-3xPk-tag-7xhis-tag	363	K	Psm3-3xPk-tag-7xhis-tag	759	T	15.6	1	15.59	1
Mis4-HA-tag-3C	1332	C	Mis4-HA-tag-3C	1407	S	15.58	1
Psm1	328	K	Psm1	441	T	13.04	1	15.56	1
Psm1	717	E	Psm3-3xPk-tag-7xhis-tag	716	K	10.79	1	15.55	1
Psm3-3xPk-tag-7xhis-tag	716	K	Psm3-3xPk-tag-7xhis-tag	846	E	15.32	6	15.53	9
Mis4-HA-tag-3C	549	E	Mis4-HA-tag-3C	722	K	15.52	2	15.07	1
Psm3-3xPk-tag-7xhis-tag	196	I	Rad21-HA-tag-3c	87	K	11.69	2	15.52	1
Psm1	1040	K	Psm3-3xPk-tag-7xhis-tag	198	E			15.5	4
Mis4-HA-tag-3C	113	K	Ssl3	326	Y	15.49	1	15.12	1
Mis4-HA-tag-3C	143	K	Ssl3	363	S	15.48	2
Rad21-HA-tag-3c	579	S	Rad21-HA-tag-3c	586	E	15.46	2
Psm1	151	E	Psm3-3xPk-tag-7xhis-tag	151	K			15.45	2
Psm3-3xPk-tag-7xhis-tag	363	K	Psm3-3xPk-tag-7xhis-tag	756	E	15.44	2	13.55	1
Mis4-HA-tag-3C	143	K	Ssl3	364	T	15.44	2	11.24	1
Ssl3	2	T	Ssl3	151	H	8.85	1	15.42	3
Mis4-HA-tag-3C	37	G	Ssl3	331	K	15.39	1
Psm3-3xPk-tag-7xhis-tag	372	K	Psm3-3xPk-tag-7xhis-tag	794	E	15.39	3	10.62	1
Psm1	428	K	Psm3-3xPk-tag-7xhis-tag	421	D	13.37	3	15.39	4
7xhis-tag-Psc3	860	N	7xhis-tag-Psc3	863	S	13.71	6	15.39	5
Mis4-HA-tag-3C	1264	A	Mis4-HA-tag-3C	1273	K	15.1	2	15.38	2
Mis4-HA-tag-3C	438	K	Mis4-HA-tag-3C	474	E	15.36	1	8.78	1
Psm3-3xPk-tag-7xhis-tag	885	K	Psm3-3xPk-tag-7xhis-tag	889	L			6.77	1
Mis4-HA-tag-3C	911	S	Mis4-HA-tag-3C	1273	K	9.72	1	15.34	2
Psm3-3xPk-tag-7xhis-tag	840	N	Psm3-3xPk-tag-7xhis-tag	845	S	15.32	6	14.64	9
Psm1	380	K	Psm3-3xPk-tag-7xhis-tag	794	E	11.92	3	15.3	4
Psm3-3xPk-tag-7xhis-tag	363	K	Psm3-3xPk-tag-7xhis-tag	752	L	14.94	1	15.27	2
Psm1	347	E	Psm1	830	K	13.99	5	15.27	3
Mis4-HA-tag-3C	1434	K	Psm1	1079	E			15.26	1
Mis4-HA-tag-3C	910	I	Mis4-HA-tag-3C	1273	K	13.7	1	15.24	2
Psm1	775	E	Psm1	780	K	7.69	3
Mis4-HA-tag-3C	472	I	Rad21-HA-tag-3c	87	K	15.21	1
Psm3-3xPk-tag-7xhis-tag	786	L	Psm3-3xPk-tag-7xhis-tag	788	S	15.19	3	14.01	2
Mis4-HA-tag-3C	475	E	Psm1	591	K			15.17	1
Psm1	1106	D	Psm3-3xPk-tag-7xhis-tag	115	T			15.17	1
Psm1	303	S	Psm1	305	R	15.16	2	11.25	1
Psm1	314	K	Psm3-3xPk-tag-7xhis-tag	305	L	15.16	1	14.02	2
Mis4-HA-tag-3C	1	M	Ssl3	476	A	15.14	1	14.01	3
Psm1	749	K	Psm3-3xPk-tag-7xhis-tag	422	E	15.14	3	14.02	4
Psm3-3xPk-tag-7xhis-tag	232	H	Psm3-3xPk-tag-7xhis-tag	930	K	13.68	8	15.13	3
Psm3-3xPk-tag-7xhis-tag	513	K	Psm3-3xPk-tag-7xhis-tag	530	E	15.12	6	15.1	6
Psm3-3xPk-tag-7xhis-tag	207	K	Psm3-3xPk-tag-7xhis-tag	974	A	14.2	1	15.11	1
7xhis-tag-Psc3	645	F	Mis4-HA-tag-3C	956	K	15.1	1
Mis4-HA-tag-3C	1	M	Ssl3	507	E	15.1	1
7xhis-tag-Psc3	671	F	7xhis-tag-Psc3	674	T	15.1	1
Psm3-3xPk-tag-7xhis-tag	272	A	Psm3-3xPk-tag-7xhis-tag	679	K	15.08	1
Psm3-3xPk-tag-7xhis-tag	491	S	Psm3-3xPk-tag-7xhis-tag	495	K	13.18	2	11.22	4
Mis4-HA-tag-3C	1265	D	Mis4-HA-tag-3C	1273	K	15.07	1	12.82	1
Mis4-HA-tag-3C	1420	K	Ssl3	89	D			15.06	1
Psm1	425	L	Psm1	747	K	15.05	1	12.79	1
Psm1	440	D	Psm1	724	K	14.73	1	15.03	1
Psm1	441	T	Psm1	724	K	12	3	15.01	2
Psm3-3xPk-tag-7xhis-tag	716	K	Psm3-3xPk-tag-7xhis-tag	847	L	11.27	2	15	4
Ssl3	341	K	Ssl3	360	I			15	1
Psm1	329	A	Psm3-3xPk-tag-7xhis-tag	845	S	11.32	2	14.99	2
Mis4-HA-tag-3C	1	M	Mis4-HA-tag-3C	25	Y	14.96	1
Mis4-HA-tag-3C	908	E	Mis4-HA-tag-3C	1273	K	10.94	1	14.96	2
Mis4-HA-tag-3C	655	S	Mis4-HA-tag-3C	660	H	14.95	1
Mis4-HA-tag-3C	531	K	Mis4-HA-tag-3C	738	D			14.93	1
Ssl3	143	Y	Ssl3	146	V	14.21	2	14.93	2
Mis4-HA-tag-3C	524	E	Mis4-HA-tag-3C	532	S			14.93	1
Mis4-HA-tag-3C	96	E	Ssl3	2	T	13.45	5	14.92	8
Psm1	441	T	Psm1	446	L	7.18	1
Psm3-3xPk-tag-7xhis-tag	363	K	Psm3-3xPk-tag-7xhis-tag	758	H	14.89	1	13.02	3
Psm1	198	K	Psm3-3xPk-tag-7xhis-tag	191	E			14.89	3
Mis4-HA-tag-3C	964	E	Mis4-HA-tag-3C	1331	K	14.86	1
Psm3-3xPk-tag-7xhis-tag	530	E	Psm3-3xPk-tag-7xhis-tag	674	K	13.81	4	14.85	1
Mis4-HA-tag-3C	1262	F	Mis4-HA-tag-3C	1273	K	14.84	1	13.67	1
Psm3-3xPk-tag-7xhis-tag	207	K	Psm3-3xPk-tag-7xhis-tag	975	Y	14.83	5	13.44	1
Psm1	995	L	Psm1	1000	S	14.82	3	14.71	4
7xhis-tag-Psc3	426	K	7xhis-tag-Psc3	492	E	14.82	2	12.78	1
Psm1	328	K	Psm1	343	L	14.82	1	12.67	1
Mis4-HA-tag-3C	807	K	Mis4-HA-tag-3C	841	L	11.57	1	14.82	3
Mis4-HA-tag-3C	140	P	Mis4-HA-tag-3C	143	K	14.81	15	14.79	15
Mis4-HA-tag-3C	127	T	Mis4-HA-tag-3C	129	S	14.8	6	14.06	5
Psm3-3xPk-tag-7xhis-tag	335	S	Psm3-3xPk-tag-7xhis-tag	833	K	12.87	2	14.8	2
Psm1	328	K	Psm3-3xPk-tag-7xhis-tag	842	I	14.02	5	14.79	7
Psm3-3xPk-tag-7xhis-tag	278	N	Psm3-3xPk-tag-7xhis-tag	679	K	13.82	1	14.79	2
Mis4-HA-tag-3C	807	K	Mis4-HA-tag-3C	840	D	13.31	1	14.76	4
Psm1	568	K	Psm3-3xPk-tag-7xhis-tag	254	D	11.92	3	14.75	2
Psm1	52	K	Psm3-3xPk-tag-7xhis-tag	1063	I			14.74	3
Mis4-HA-tag-3C	1441	I	Mis4-HA-tag-3C	1555	K			14.73	1
Psm1	314	K	Psm3-3xPk-tag-7xhis-tag	303	V			14.72	1
Psm3-3xPk-tag-7xhis-tag	351	Y	Psm3-3xPk-tag-7xhis-tag	814	K	14.7	1
Mis4-HA-tag-3C	530	S	Mis4-HA-tag-3C	533	T	10.87	2	14.7	2
Psm3-3xPk-tag-7xhis-tag	416	L	Psm3-3xPk-tag-7xhis-tag	420	Y	12.51	3	14.69	4
Psm3-3xPk-tag-7xhis-tag	193	L	Rad21-HA-tag-3c	89	S			14.67	1
Psm1	461	K	Psm1	715	E	14.65	8	14.18	7
Psm1	256	K	Psm1	930	E	14.63	1
Psm3-3xPk-tag-7xhis-tag	1117	D	Rad21-HA-tag-3c	1	M	14.63	7	10.94	1
Psm3-3xPk-tag-7xhis-tag	5	K	Psm3-3xPk-tag-7xhis-tag	20	I	14.62	2
Mis4-HA-tag-3C	1393	Q	Mis4-HA-tag-3C	1395	T	14.61	4	14.5	4
Psm1	708	T	Psm1	711	L	14.6	2	13.69	4
Mis4-HA-tag-3C	474	E	Psm1	591	K			14.58	1
Psm3-3xPk-tag-7xhis-tag	12	K	Psm3-3xPk-tag-7xhis-tag	53	Y	11.44	5	14.57	5
Psm1	264	E	Psm1	270	T	14.49	6	14.57	6
Psm3-3xPk-tag-7xhis-tag	419	E	Psm3-3xPk-tag-7xhis-tag	746	K	14.53	2	10.11	2
Mis4-HA-tag-3C	1537	K	Rad21-HA-tag-3c	157	L			14.53	1
Ssl3	506	L	Ssl3	512	S	13.75	1
Mis4-HA-tag-3C	80	S	Ssl3	2	T			14.49	3
Psm3-3xPk-tag-7xhis-tag	369	K	Psm3-3xPk-tag-7xhis-tag	794	E	14.47	4	11.52	3
Psm3-3xPk-tag-7xhis-tag	36	S	Psm3-3xPk-tag-7xhis-tag	1125	D			14.46	1
Mis4-HA-tag-3C	37	G	Ssl3	329	S	14.45	1
Mis4-HA-tag-3C	906	E	Psm3-3xPk-tag-7xhis-tag	105	K	14.45	2	7.04	1
Psm1	388	S	Psm1	781	I			14.45	2
Mis4-HA-tag-3C	831	S	Mis4-HA-tag-3C	839	L	9.09	1
Psm3-3xPk-tag-7xhis-tag	335	S	Psm3-3xPk-tag-7xhis-tag	340	K	14.43	1
Psm3-3xPk-tag-7xhis-tag	222	C	Psm3-3xPk-tag-7xhis-tag	930	K	14.42	1
Psm3-3xPk-tag-7xhis-tag	495	K	Psm3-3xPk-tag-7xhis-tag	511	A	14.42	10	14.35	8
Psm1	130	S	Psm1	134	E	13.42	6	14.42	5
Psm3-3xPk-tag-7xhis-tag	716	K	Psm3-3xPk-tag-7xhis-tag	842	I	10.03	2	14.42	3
Mis4-HA-tag-3C	569	Y	Rad21-HA-tag-3c	87	K	14.41	3
Mis4-HA-tag-3C	693	Y	Mis4-HA-tag-3C	698	G	14.41	1	13.13	1
Mis4-HA-tag-3C	1	M	Ssl3	475	Y	13.38	2	14.39	1
Psm3-3xPk-tag-7xhis-tag	26	H	Psm3-3xPk-tag-7xhis-tag	1147	S	13.86	2	14.38	2
Psm1	749	K	Psm3-3xPk-tag-7xhis-tag	418	T	14.37	6	13.65	4
Mis4-HA-tag-3C	528	S	Mis4-HA-tag-3C	532	S	14.36	2	12.44	2
Mis4-HA-tag-3C	68	D	Ssl3	2	T	14.34	3	14.27	2
Mis4-HA-tag-3C	37	G	Mis4-HA-tag-3C	117	S			14.34	1
Psm3-3xPk-tag-7xhis-tag	271	K	Psm3-3xPk-tag-7xhis-tag	892	L	12.74	1	14.34	1
Ssl3	341	K	Ssl3	366	D	14.33	1
Psm1	749	K	Psm3-3xPk-tag-7xhis-tag	414	D	14.33	2	8.23	4
Psm1	314	K	Psm1	850	D	14.32	1
Mis4-HA-tag-3C	1322	Y	Mis4-HA-tag-3C	1332	C	14.32	1
Psm3-3xPk-tag-7xhis-tag	676	Y	Psm3-3xPk-tag-7xhis-tag	1117	D	14.14	1	14.32	1
Psm1	453	K	Psm1	715	E	14.3	2	13.35	1
Psm3-3xPk-tag-7xhis-tag	350	K	Psm3-3xPk-tag-7xhis-tag	806	E	11.75	1	14.3	2
Psm1	88	Y	Psm1	91	L	13.65	2	14.3	1
Mis4-HA-tag-3C	266	K	Mis4-HA-tag-3C	407	V			14.29	1
Psm1	196	F	Psm3-3xPk-tag-7xhis-tag	195	Y			14.28	1
Psm3-3xPk-tag-7xhis-tag	418	T	Psm3-3xPk-tag-7xhis-tag	741	E	13.18	1	14.27	3
Psm3-3xPk-tag-7xhis-tag	378	K	Psm3-3xPk-tag-7xhis-tag	769	S	14.26	2	6.49	1
Rad21-HA-tag-3c	563	K	Rad21-HA-tag-3c	585	E	14.25	1
Mis4-HA-tag-3C	907	E	Mis4-HA-tag-3C	1273	K	12.55	1	14.21	2
Psm1	993	E	Psm1	1000	S			14.21	2
Psm1	313	E	Psm3-3xPk-tag-7xhis-tag	300	K	14.2	4	11.29	5
Psm1	256	K	Psm1	913	L	14.2	2	11.57	1
Ssl3	341	K	Ssl3	362	Q	8.12	1	14.2	1
Mis4-HA-tag-3C	142	E	Ssl3	331	K	14.19	2	10.11	1
Psm3-3xPk-tag-7xhis-tag	350	K	Psm3-3xPk-tag-7xhis-tag	805	K	14.18	1
Mis4-HA-tag-3C	117	S	Ssl3	33	K	14.18	1
Mis4-HA-tag-3C	1434	K	Psm1	1080	Q			14.18	1
Psm3-3xPk-tag-7xhis-tag	340	K	Psm3-3xPk-tag-7xhis-tag	819	Y	14.16	2	13.67	1
Psm1	409	K	Psm3-3xPk-tag-7xhis-tag	755	L	14.15	2	14.03	4
Psm3-3xPk-tag-7xhis-tag	326	K	Psm3-3xPk-tag-7xhis-tag	839	D	8.88	1	14.15	1
Mis4-HA-tag-3C	877	K	Mis4-HA-tag-3C	914	S	14.14	1
Mis4-HA-tag-3C	1254	L	Psm3-3xPk-tag-7xhis-tag	15	K	14.14	1
7xhis-tag-Psc3	595	T	7xhis-tag-Psc3	645	F	14.12	1
Rad21-HA-tag-3c	557	K	Rad21-HA-tag-3c	593	D			14.11	1
7xhis-tag-Psc3	714	T	7xhis-tag-Psc3	719	N	14.09	1
Psm1	145	V	Rad21-HA-tag-3c	433	K	14.09	1
Mis4-HA-tag-3C	437	T	Mis4-HA-tag-3C	475	E	14.09	1	8.97	1
Psm3-3xPk-tag-7xhis-tag	26	H	Psm3-3xPk-tag-7xhis-tag	1148	K	11.69	2	14.09	4
Psm3-3xPk-tag-7xhis-tag	38	K	Psm3-3xPk-tag-7xhis-tag	1125	D			14.09	1
Psm3-3xPk-tag-7xhis-tag	482	S	Psm3-3xPk-tag-7xhis-tag	495	K	14.08	3	14.06	2
Psm3-3xPk-tag-7xhis-tag	251	E	Psm3-3xPk-tag-7xhis-tag	652	K	14.08	2	14.02	2
Psm3-3xPk-tag-7xhis-tag	441	L	Psm3-3xPk-tag-7xhis-tag	833	K	14.08	3	13.24	3
Psm1	336	Y	Psm1	830	K	14.08	2	12.44	2
Psm3-3xPk-tag-7xhis-tag	126	E	Psm3-3xPk-tag-7xhis-tag	133	S	11.99	1	14.07	1
Mis4-HA-tag-3C	916	E	Mis4-HA-tag-3C	934	K	14.06	1
Psm1	378	E	Psm3-3xPk-tag-7xhis-tag	797	S	14.05	1
Psm3-3xPk-tag-7xhis-tag	243	E	Psm3-3xPk-tag-7xhis-tag	925	K	11.36	1	14.05	1
Ssl3	507	E	Ssl3	512	S			13.61	2
Psm3-3xPk-tag-7xhis-tag	119	T	Rad21-HA-tag-3c	1	M	14.02	3	13.59	4
Psm3-3xPk-tag-7xhis-tag	716	K	Psm3-3xPk-tag-7xhis-tag	841	R			14.02	4
Psm1	428	K	Psm3-3xPk-tag-7xhis-tag	425	N	12.48	1	14.02	2
Psm1	174	Y	Psm1	1069	K			14.01	1
Psm3-3xPk-tag-7xhis-tag	410	K	Psm3-3xPk-tag-7xhis-tag	763	Q	14	2	8.21	1
Psm3-3xPk-tag-7xhis-tag	533	K	Psm3-3xPk-tag-7xhis-tag	605	E	11.95	3	13.99	2
Mis4-HA-tag-3C	524	E	Mis4-HA-tag-3C	546	K			13.98	1
Psm1	694	I	Psm1	699	S	13.97	5	13.89	6
Mis4-HA-tag-3C	807	K	Mis4-HA-tag-3C	815	T	13.96	1
Mis4-HA-tag-3C	268	Y	Mis4-HA-tag-3C	405	S	12.6	2	13.96	2
Ssl3	331	K	Ssl3	363	S	13.94	1
7xhis-tag-Psc3	820	C	Mis4-HA-tag-3C	117	S	8.33	1	13.94	1
Mis4-HA-tag-3C	904	N	Mis4-HA-tag-3C	956	K	13.93	1
Psm1	62	K	Psm1	151	E			13.93	1
Psm1	1063	K	Psm1	1108	D	13.11	2	13.93	3
Psm1	748	E	Psm3-3xPk-tag-7xhis-tag	417	K			13.89	1
Psm1	400	K	Psm1	769	E	10.91	4	13.88	3
Psm1	503	K	Psm3-3xPk-tag-7xhis-tag	904	E	7.95	1	13.31	5
Psm3-3xPk-tag-7xhis-tag	716	K	Psm3-3xPk-tag-7xhis-tag	840	N	12.68	1	13.84	3
Mis4-HA-tag-3C	523	S	Psm3-3xPk-tag-7xhis-tag	931	I	13.83	1
Mis4-HA-tag-3C	910	I	Mis4-HA-tag-3C	956	K	13.83	1
Mis4-HA-tag-3C	1257	D	Mis4-HA-tag-3C	1273	K	13.83	1
Psm3-3xPk-tag-7xhis-tag	39	S	Psm3-3xPk-tag-7xhis-tag	1120	P			13.83	1
Psm1	503	K	Psm1	511	A	13.82	4	12.97	2
Psm1	328	K	Psm1	442	E	12	1	13.82	2
Psm1	299	K	Psm3-3xPk-tag-7xhis-tag	872	E	8.06	7	13.81	25
Psm3-3xPk-tag-7xhis-tag	408	S	Psm3-3xPk-tag-7xhis-tag	761	E			13.8	1
Psm3-3xPk-tag-7xhis-tag	273	E	Psm3-3xPk-tag-7xhis-tag	880	S	13.79	1
Psm3-3xPk-tag-7xhis-tag	481	S	Psm3-3xPk-tag-7xhis-tag	495	K	13.79	2	13.29	2
Ssl3	36	Q	Ssl3	317	K	13.79	1	13.77	1
Psm3-3xPk-tag-7xhis-tag	1003	S	Rad21-HA-tag-3c	1	M	12.1	1	13.79	2
Mis4-HA-tag-3C	143	K	Ssl3	362	Q			13.79	1
Psm1	482	N	Psm3-3xPk-tag-7xhis-tag	487	K	13.78	2	13.69	1
Mis4-HA-tag-3C	877	K	Mis4-HA-tag-3C	907	E	13.78	1
Rad21-HA-tag-3c	563	K	Rad21-HA-tag-3c	593	D	11.09	1	13.78	2
Psm3-3xPk-tag-7xhis-tag	513	K	Psm3-3xPk-tag-7xhis-tag	529	C			13.76	1
Mis4-HA-tag-3C	111	D	Mis4-HA-tag-3C	119	S	12.63	1	13.76	1
7xhis-tag-Psc3	830	S	7xhis-tag-Psc3	832	I	12.92	4	13.76	2
7xhis-tag-Psc3	831	K	7xhis-tag-Psc3	906	H	13.75	2
Psm1	380	K	Psm1	801	H	13.75	3	11.58	2
Psm1	328	K	Psm3-3xPk-tag-7xhis-tag	843	D	13.74	4	13.39	2
Mis4-HA-tag-3C	807	K	Mis4-HA-tag-3C	839	L	12.8	1	13.74	2
Mis4-HA-tag-3C	285	E	Mis4-HA-tag-3C	293	K	13.72	1
Mis4-HA-tag-3C	898	K	Mis4-HA-tag-3C	919	E	13.72	1
Ssl3	510	K	Ssl3	544	E	12.59	9	13.72	6
Psm1	749	K	Psm3-3xPk-tag-7xhis-tag	421	D	13.7	2	8.79	3
7xhis-tag-Psc3	628	E	7xhis-tag-Psc3	631	S			13.7	2
Psm3-3xPk-tag-7xhis-tag	409	T	Psm3-3xPk-tag-7xhis-tag	411	E	13.06	2	13.7	2
7xhis-tag-Psc3	854	S	Rad21-HA-tag-3c	423	K	13.69	1
Mis4-HA-tag-3C	909	T	Mis4-HA-tag-3C	910	I	13.69	1
Psm1	801	H	Psm1	805	T	10.55	2	13.69	2
Mis4-HA-tag-3C	237	E	Mis4-HA-tag-3C	298	K	13.68	5	13.33	4
Mis4-HA-tag-3C	1087	L	Mis4-HA-tag-3C	1097	K	13.67	1
Psm1	750	Q	Psm3-3xPk-tag-7xhis-tag	418	T	13.17	6	13.66	4
Mis4-HA-tag-3C	1537	K	Mis4-HA-tag-3C	1547	V	13.64	1	11.53	1
Psm3-3xPk-tag-7xhis-tag	372	K	Psm3-3xPk-tag-7xhis-tag	793	I	13.29	5	13.64	4
Mis4-HA-tag-3C	142	E	Ssl3	326	Y	13.61	1	13.33	1
Mis4-HA-tag-3C	79	D	Ssl3	2	T	13.61	1
Mis4-HA-tag-3C	474	E	Mis4-HA-tag-3C	1555	K	13.61	1
Ssl3	2	T	Ssl3	104	H	10.95	2	13.6	1
Psm3-3xPk-tag-7xhis-tag	205	E	Psm3-3xPk-tag-7xhis-tag	975	Y	13.58	1
Mis4-HA-tag-3C	114	V	Ssl3	326	Y	13.58	1
Psm3-3xPk-tag-7xhis-tag	336	K	Psm3-3xPk-tag-7xhis-tag	819	Y	13.41	1	13.58	1
Psm1	428	K	Psm3-3xPk-tag-7xhis-tag	420	Y	13.57	2
Psm3-3xPk-tag-7xhis-tag	133	S	Psm3-3xPk-tag-7xhis-tag	161	E	13.56	1	12.24	1
Mis4-HA-tag-3C	111	D	Mis4-HA-tag-3C	117	S			13.55	1
Mis4-HA-tag-3C	142	E	Ssl3	329	S	13.54	2
Psm3-3xPk-tag-7xhis-tag	238	V	Psm3-3xPk-tag-7xhis-tag	930	K			13.54	1
Psm3-3xPk-tag-7xhis-tag	340	K	Psm3-3xPk-tag-7xhis-tag	817	L			13.54	1
7xhis-tag-Psc3	732	K	7xhis-tag-Psc3	778	Y	13.53	1	13.41	1
Ssl3	464	V	Ssl3	486	T	13.51	2	11.29	1
Psm3-3xPk-tag-7xhis-tag	209	D	Psm3-3xPk-tag-7xhis-tag	975	Y	13.5	1
Psm3-3xPk-tag-7xhis-tag	943	I	Psm3-3xPk-tag-7xhis-tag	945	Y	13.5	10	12.89	9
Psm1	171	S	Psm1	1072	A	13.49	1	6.92	1
Psm1	696	Y	Psm3-3xPk-tag-7xhis-tag	480	K	13.49	2	11.16	1
Psm3-3xPk-tag-7xhis-tag	533	K	Psm3-3xPk-tag-7xhis-tag	606	F	13.48	1
Mis4-HA-tag-3C	1332	C	Mis4-HA-tag-3C	1353	S	13.48	2
Psm1	693	E	Psm1	699	S	11.53	4	13.48	4
Psm3-3xPk-tag-7xhis-tag	288	K	Psm3-3xPk-tag-7xhis-tag	870	G	13.47	1
Psm3-3xPk-tag-7xhis-tag	195	Y	Rad21-HA-tag-3c	86	L	13.46	3	9.84	1
Mis4-HA-tag-3C	476	S	Rad21-HA-tag-3c	86	L	13.44	1
Mis4-HA-tag-3C	265	E	Mis4-HA-tag-3C	268	Y	12.11	10	13.44	7
Psm3-3xPk-tag-7xhis-tag	369	K	Psm3-3xPk-tag-7xhis-tag	756	E	13.43	1
Psm1	749	K	Psm3-3xPk-tag-7xhis-tag	417	K	13.43	3	10.98	3
Mis4-HA-tag-3C	631	V	Mis4-HA-tag-3C	634	K	13.4	1
Ssl3	2	T	Ssl3	153	N	7.51	1	13.4	1
Psm1	749	K	Psm3-3xPk-tag-7xhis-tag	416	L	12.94	3	13.39	5
Mis4-HA-tag-3C	70	L	Ssl3	2	T	13.38	2	11.85	1
Psm1	198	K	Psm1	1042	D	13.38	5	11.26	2
Ssl3	37	D	Ssl3	425	S			13.38	1
Psm1	923	E	Psm1	927	Y	13.37	4	8.27	1
Psm1	428	K	Psm3-3xPk-tag-7xhis-tag	419	E	13.37	1	13.33	4
Psm1	748	E	Psm3-3xPk-tag-7xhis-tag	418	T	13.36	1	11.3	2
Mis4-HA-tag-3C	1258	E	Mis4-HA-tag-3C	1281	S	13.36	1	7.93	1
Mis4-HA-tag-3C	410	E	Psm3-3xPk-tag-7xhis-tag	932	K	13.35	2
Mis4-HA-tag-3C	914	S	Mis4-HA-tag-3C	921	L	13.33	2
7xhis-tag-Psc3	870	K	Rad21-HA-tag-3c	443	E	13.33	2
Psm1	478	T	Psm1	699	S	13.33	1	9.71	1
Psm1	428	K	Psm3-3xPk-tag-7xhis-tag	424	E	13.33	4	10.79	2
Psm3-3xPk-tag-7xhis-tag	272	A	Psm3-3xPk-tag-7xhis-tag	891	S	13.32	1
Psm3-3xPk-tag-7xhis-tag	274	I	Psm3-3xPk-tag-7xhis-tag	891	S	13.32	1	11.95	1
Psm1	437	S	Psm1	717	E	13.3	1
Mis4-HA-tag-3C	807	K	Mis4-HA-tag-3C	908	E	13.3	1
Mis4-HA-tag-3C	139	E	Mis4-HA-tag-3C	143	K	13.29	4	8.62	2
7xhis-tag-Psc3	417	E	Mis4-HA-tag-3C	21	K			13.29	1
7xhis-tag-Psc3	831	K	7xhis-tag-Psc3	899	L			13.28	1
Psm3-3xPk-tag-7xhis-tag	591	Y	Psm3-3xPk-tag-7xhis-tag	617	V	13.26	1
Mis4-HA-tag-3C	979	S	Mis4-HA-tag-3C	981	E	13.26	2
Psm1	878	L	Psm1	884	S	10.07	1	13.26	2
Psm1	205	E	Psm3-3xPk-tag-7xhis-tag	188	K	10.69	1	13.26	2
Mis4-HA-tag-3C	651	L	Mis4-HA-tag-3C	807	K	13.24	1
Mis4-HA-tag-3C	240	E	Ssl3	512	S	13.21	1
Psm3-3xPk-tag-7xhis-tag	209	D	Rad21-HA-tag-3c	108	K	13.04	2	13.21	1
Psm1	492	I	Psm1	670	K	8.54	2	13.21	2
Mis4-HA-tag-3C	474	E	Psm3-3xPk-tag-7xhis-tag	932	K			13.2	1
Mis4-HA-tag-3C	110	L	Ssl3	326	Y	13.19	1
Psm1	335	D	Psm1	830	K	13.19	1
Psm1	426	E	Psm1	747	K	13.19	2	11.68	2
Ssl3	110	K	Ssl3	139	E	13.11	1	13.18	1
Ssl3	503	I	Ssl3	513	K			6.84	1
Rad21-HA-tag-3c	557	K	Rad21-HA-tag-3c	586	E	13.16	1	12.96	1
Psm1	328	K	Psm3-3xPk-tag-7xhis-tag	839	D	13.15	5	12.7	3
Psm1	675	H	Psm1	700	S	13.14	1
Psm3-3xPk-tag-7xhis-tag	766	D	Psm3-3xPk-tag-7xhis-tag	769	S			13.13	1
Psm1	523	K	Psm1	555	E	9.91	4	13.13	3
Mis4-HA-tag-3C	237	E	Mis4-HA-tag-3C	272	T	13.1	3
Psm1	304	K	Psm1	867	E	13.02	3	13.1	3
Mis4-HA-tag-3C	565	H	Rad21-HA-tag-3c	87	K	13.09	2
Mis4-HA-tag-3C	530	S	Mis4-HA-tag-3C	534	E	9.29	6	13.08	3
Psm3-3xPk-tag-7xhis-tag	50	S	Psm3-3xPk-tag-7xhis-tag	118	K	13.07	2	10.47	3
Mis4-HA-tag-3C	405	S	Mis4-HA-tag-3C	408	A	13.06	1
Psm1	380	K	Psm3-3xPk-tag-7xhis-tag	800	F	13.05	2
Mis4-HA-tag-3C	293	K	Psm3-3xPk-tag-7xhis-tag	939	E	13.05	1
Mis4-HA-tag-3C	1	M	Ssl3	477	N	13.04	2	6.59	1
7xhis-tag-Psc3	764	Y	7xhis-tag-Psc3	816	K	13.04	1
Psm3-3xPk-tag-7xhis-tag	29	V	Psm3-3xPk-tag-7xhis-tag	1148	K	10.14	4	13.04	4
Psm3-3xPk-tag-7xhis-tag	378	K	Psm3-3xPk-tag-7xhis-tag	777	E	13.03	2
Psm1	399	F	Psm1	403	T	13.02	8	8.61	5
Psm3-3xPk-tag-7xhis-tag	203	L	Rad21-HA-tag-3c	87	K	11.81	2	13.01	2
Mis4-HA-tag-3C	1422	S	Ssl3	89	D			13.01	1
Mis4-HA-tag-3C	95	T	Mis4-HA-tag-3C	108	P	13	1
Psm3-3xPk-tag-7xhis-tag	419	E	Psm3-3xPk-tag-7xhis-tag	747	S	12.99	3	11.83	3
Mis4-HA-tag-3C	1293	K	Ssl3	409	I	12.97	1
Mis4-HA-tag-3C	807	K	Mis4-HA-tag-3C	830	Q			12.97	1
Mis4-HA-tag-3C	12	K	Mis4-HA-tag-3C	23	L	12.65	1	12.97	1
Psm3-3xPk-tag-7xhis-tag	26	H	Psm3-3xPk-tag-7xhis-tag	1149	T	11.8	2	12.96	1
Psm3-3xPk-tag-7xhis-tag	1022	K	Psm3-3xPk-tag-7xhis-tag	1075	Y	12.03	3	12.95	3
Rad21-HA-tag-3c	599	T	Rad21-HA-tag-3c	601	D	12.94	2	10.23	2
Mis4-HA-tag-3C	1087	L	Mis4-HA-tag-3C	1100	T	12.93	1
Mis4-HA-tag-3C	877	K	Mis4-HA-tag-3C	910	I			12.93	1
Psm1	449	K	Psm1	717	E	12.91	2
Mis4-HA-tag-3C	537	H	Mis4-HA-tag-3C	722	K			12.91	1
Mis4-HA-tag-3C	634	K	Mis4-HA-tag-3C	1255	A	12.9	1
Psm3-3xPk-tag-7xhis-tag	1086	S	Psm3-3xPk-tag-7xhis-tag	1089	D			12.9	1
Mis4-HA-tag-3C	825	S	Mis4-HA-tag-3C	827	S	12.89	3	12.46	2
Mis4-HA-tag-3C	878	Q	Mis4-HA-tag-3C	914	S			12.89	1
Psm3-3xPk-tag-7xhis-tag	250	L	Psm3-3xPk-tag-7xhis-tag	652	K	12.88	1
Ssl3	510	K	Ssl3	514	D	12.86	1
Psm1	213	K	Psm1	1031	L	10.26	2	12.86	3
Psm1	440	D	Psm1	449	K			12.86	1
Mis4-HA-tag-3C	802	I	Mis4-HA-tag-3C	807	K	12.84	1
Ssl3	462	S	Ssl3	487	E	12.84	1	11.82	1
Mis4-HA-tag-3C	807	K	Mis4-HA-tag-3C	910	I	12.83	1
Psm3-3xPk-tag-7xhis-tag	363	K	Psm3-3xPk-tag-7xhis-tag	754	V	12.83	1	6.27	1
Mis4-HA-tag-3C	1318	K	Mis4-HA-tag-3C	1396	E	12.82	2	12.35	3
Rad21-HA-tag-3c	418	S	Rad21-HA-tag-3c	424	V	12.82	4	10.56	5
Psm1	357	E	Psm1	819	K	12.82	1	12.26	2
Psm1	801	H	Psm1	807	S	12.27	2	12.82	2
Psm3-3xPk-tag-7xhis-tag	191	E	Rad21-HA-tag-3c	87	K	12.81	1
Mis4-HA-tag-3C	1077	K	Psm1	146	F	12.81	1
7xhis-tag-Psc3	855	H	Rad21-HA-tag-3c	423	K	12.81	1	12.7	3
Psm3-3xPk-tag-7xhis-tag	486	V	Psm3-3xPk-tag-7xhis-tag	491	S	10.33	1	9.81	3
Mis4-HA-tag-3C	529	E	Mis4-HA-tag-3C	553	S	12.8	1	9.65	1
Mis4-HA-tag-3C	831	S	Mis4-HA-tag-3C	836	D	12.8	3
Psm3-3xPk-tag-7xhis-tag	369	K	Psm3-3xPk-tag-7xhis-tag	793	I	12.79	2	12.67	2
Psm1	775	E	Psm1	783	S	12.78	2
7xhis-tag-Psc3	764	Y	7xhis-tag-Psc3	817	V			12.78	1
Psm1	198	K	Psm1	1041	L	12.77	7	10.79	6
Psm1	198	K	Psm1	1045	F	12.77	7
Psm3-3xPk-tag-7xhis-tag	119	T	Psm3-3xPk-tag-7xhis-tag	121	V	12.77	2
Mis4-HA-tag-3C	530	S	Mis4-HA-tag-3C	738	D	12.77	1
Psm3-3xPk-tag-7xhis-tag	864	I	Psm3-3xPk-tag-7xhis-tag	866	S	12.77	6	9.81	6
Mis4-HA-tag-3C	881	E	Mis4-HA-tag-3C	914	S			12.77	1
Psm3-3xPk-tag-7xhis-tag	493	S	Psm3-3xPk-tag-7xhis-tag	511	A	12.17	8	12.77	8
Mis4-HA-tag-3C	96	E	Ssl3	7	T	12.76	3	12.39	4
Psm3-3xPk-tag-7xhis-tag	418	T	Psm3-3xPk-tag-7xhis-tag	740	Q	10.4	1	12.76	2
Mis4-HA-tag-3C	1263	E	Mis4-HA-tag-3C	1273	K	12.24	1	12.76	1
Mis4-HA-tag-3C	110	L	Mis4-HA-tag-3C	117	S	12.75	3	11.52	4
Psm1	424	D	Psm1	747	K	12.75	1
Psm1	1111	Y	Psm1	1117	F	12.74	5	12.5	9
Mis4-HA-tag-3C	12	K	Mis4-HA-tag-3C	22	G			12.74	1
Psm1	714	L	Psm3-3xPk-tag-7xhis-tag	710	K	12.72	1
Psm3-3xPk-tag-7xhis-tag	119	T	Psm3-3xPk-tag-7xhis-tag	120	E	12.7	2
Mis4-HA-tag-3C	1170	W	Mis4-HA-tag-3C	1173	S	12.69	1
Psm3-3xPk-tag-7xhis-tag	378	K	Psm3-3xPk-tag-7xhis-tag	770	E	12.69	3	9.34	2
Mis4-HA-tag-3C	46	S	Mis4-HA-tag-3C	49	Q	10	1	12.68	1
Mis4-HA-tag-3C	1	M	Ssl3	506	L	12.66	1
Psm1	1194	K	Rad21-HA-tag-3c	546	V			12.65	1
Psm3-3xPk-tag-7xhis-tag	388	K	Psm3-3xPk-tag-7xhis-tag	773	S	12.63	1
Mis4-HA-tag-3C	547	T	Mis4-HA-tag-3C	722	K	11.23	2	12.63	8
Psm1	213	K	Psm1	1035	E	10.52	6	10.66	4
Psm1	717	E	Psm1	724	K	12.61	1
Mis4-HA-tag-3C	236	A	Mis4-HA-tag-3C	298	K	10.65	1	12.61	2
Psm3-3xPk-tag-7xhis-tag	513	K	Psm3-3xPk-tag-7xhis-tag	531	L	9.94	2	12.61	1
Psm3-3xPk-tag-7xhis-tag	973	K	Rad21-HA-tag-3c	94	Q			12.6	2
Psm1	911	T	Psm1	913	L	12.59	6	10.78	2
Psm3-3xPk-tag-7xhis-tag	271	K	Psm3-3xPk-tag-7xhis-tag	886	R	12.59	1	10.49	1
Ssl3	494	K	Ssl3	501	M	12.59	1	12	1
Psm3-3xPk-tag-7xhis-tag	238	V	Psm3-3xPk-tag-7xhis-tag	932	K	12.58	1
Psm1	1128	D	Psm3-3xPk-tag-7xhis-tag	12	K	12.58	2
Psm3-3xPk-tag-7xhis-tag	234	E	Psm3-3xPk-tag-7xhis-tag	944	K			12.57	1
Ssl3	139	E	Ssl3	425	S	9.57	1	12.53	1
Psm3-3xPk-tag-7xhis-tag	363	K	Psm3-3xPk-tag-7xhis-tag	750	L	12.49	1	12.52	1
Psm3-3xPk-tag-7xhis-tag	716	K	Psm3-3xPk-tag-7xhis-tag	845	S	12.5	1
Ssl3	2	T	Ssl3	105	N	10.13	1	12.5	2
Psm3-3xPk-tag-7xhis-tag	28	N	Psm3-3xPk-tag-7xhis-tag	1148	K	11.87	1	12.5	2
Psm1	676	D	Psm1	700	S	12.49	1
Psm3-3xPk-tag-7xhis-tag	50	S	Psm3-3xPk-tag-7xhis-tag	117	S	12.49	2	10.22	1
Rad21-HA-tag-3c	557	K	Rad21-HA-tag-3c	594	V			12.49	1
Psm3-3xPk-tag-7xhis-tag	897	H	Psm3-3xPk-tag-7xhis-tag	908	K	12.48	2
Psm3-3xPk-tag-7xhis-tag	414	D	Psm3-3xPk-tag-7xhis-tag	759	T	12.47	1
Mis4-HA-tag-3C	1537	K	Rad21-HA-tag-3c	158	H			12.47	1
7xhis-tag-Psc3	930	S	Rad21-HA-tag-3c	433	K			12.47	3
Psm1	303	S	Psm1	309	I	12.46	2	8.51	1
7xhis-tag-Psc3	669	K	7xhis-tag-Psc3	700	D	11.53	2	12.46	2
Psm1	503	K	Psm1	671	H			12.46	1
Mis4-HA-tag-3C	1264	A	Psm3-3xPk-tag-7xhis-tag	13	S	12.45	1
Mis4-HA-tag-3C	898	K	Mis4-HA-tag-3C	916	E	12.45	1
Psm1	400	K	Psm1	770	L	12.45	3	10.71	1
Mis4-HA-tag-3C	236	A	Mis4-HA-tag-3C	272	T	12.44	2
Ssl3	130	K	Ssl3	139	E	9.8	1	12.44	1
Psm3-3xPk-tag-7xhis-tag	622	I	Psm3-3xPk-tag-7xhis-tag	651	K	12.43	2	11.22	1
Mis4-HA-tag-3C	912	E	Psm3-3xPk-tag-7xhis-tag	105	K			12.43	1
Psm1	490	Q	Psm1	496	S	8.91	3	12.42	3
Psm1	428	K	Psm3-3xPk-tag-7xhis-tag	418	T	9.82	1	12.42	2
Mis4-HA-tag-3C	919	E	Mis4-HA-tag-3C	924	S	12.41	1
Psm3-3xPk-tag-7xhis-tag	1015	E	Psm3-3xPk-tag-7xhis-tag	1069	K			12.41	1
Psm3-3xPk-tag-7xhis-tag	353	A	Psm3-3xPk-tag-7xhis-tag	815	T			12.41	1
Mis4-HA-tag-3C	1272	G	Mis4-HA-tag-3C	1368	T			12.41	1
Psm1	172	L	Psm1	1069	K	12.4	1	8.79	1
Psm3-3xPk-tag-7xhis-tag	193	L	Rad21-HA-tag-3c	87	K			12.4	1
Rad21-HA-tag-3c	579	S	Rad21-HA-tag-3c	587	A	6.39	1	12.4	2
Psm1	400	K	Psm1	771	Q	10.67	3	12.39	2
Mis4-HA-tag-3C	71	N	Mis4-HA-tag-3C	1555	K			12.38	1
Mis4-HA-tag-3C	1273	K	Mis4-HA-tag-3C	1371	H			12.38	1
Mis4-HA-tag-3C	1536	K	Mis4-HA-tag-3C	1546	Y	11.23	1	12.38	1
7xhis-tag-Psc3	259	T	7xhis-tag-Psc3	261	Q	12.37	4	11.53	3
Psm1	715	E	Psm3-3xPk-tag-7xhis-tag	710	K	12.37	1	6.59	1
Psm3-3xPk-tag-7xhis-tag	189	I	Rad21-HA-tag-3c	87	K	12.36	1
Psm3-3xPk-tag-7xhis-tag	363	K	Psm3-3xPk-tag-7xhis-tag	753	V	11.03	3	12.36	2
Psm1	195	S	Psm1	1043	E	9.69	2	12.36	3
Psm3-3xPk-tag-7xhis-tag	193	L	Rad21-HA-tag-3c	108	K	12.35	2
Psm3-3xPk-tag-7xhis-tag	119	T	Psm3-3xPk-tag-7xhis-tag	119	T	11.93	1
Psm1	1031	L	Psm1	1040	K	11.51	4	11.53	3
Psm3-3xPk-tag-7xhis-tag	620	K	Ssl3	363	S	12.31	1
Mis4-HA-tag-3C	61	S	Ssl3	2	T	12.31	1
Mis4-HA-tag-3C	143	K	Ssl3	90	V	12.31	1	11.03	1
Psm3-3xPk-tag-7xhis-tag	340	K	Psm3-3xPk-tag-7xhis-tag	818	E			12.29	1
Psm1	991	L	Psm1	1000	S			12.29	1
7xhis-tag-Psc3	888	Y	7xhis-tag-Psc3	891	V	12.28	4	9.2	2
Mis4-HA-tag-3C	513	Q	Psm3-3xPk-tag-7xhis-tag	679	K			12.28	1
Psm1	328	K	Psm3-3xPk-tag-7xhis-tag	844	E	10.79	4	12.28	6
Psm3-3xPk-tag-7xhis-tag	838	S	Psm3-3xPk-tag-7xhis-tag	843	D	7.14	1	12.28	2
Psm1	536	K	Psm1	648	L	10.63	1	12.28	1
Psm3-3xPk-tag-7xhis-tag	215	K	Psm3-3xPk-tag-7xhis-tag	940	E	10.88	2	12.27	3
Mis4-HA-tag-3C	911	S	Mis4-HA-tag-3C	956	K	12.26	1
Psm3-3xPk-tag-7xhis-tag	334	E	Psm3-3xPk-tag-7xhis-tag	838	S	12.26	1
Ssl3	341	K	Ssl3	364	T	12.26	2
Ssl3	2	T	Ssl3	154	N	6.8	1	12.26	2
Psm3-3xPk-tag-7xhis-tag	232	H	Rad21-HA-tag-3c	108	K	12.25	1
Psm1	173	E	Psm1	1075	S	12.24	3	11.37	2
Ssl3	463	N	Ssl3	486	T			12.24	1
Mis4-HA-tag-3C	107	S	Mis4-HA-tag-3C	114	V	11.69	3	12.24	2
Psm3-3xPk-tag-7xhis-tag	1041	G	Psm3-3xPk-tag-7xhis-tag	1103	S	12.23	1
Psm1	690	Q	Psm1	700	S	12.22	1
Psm1	171	S	Psm1	1074	F	12.22	2	12.05	1
Psm1	1199	S	Psm1	1201	S	12.06	1	12.22	1
Mis4-HA-tag-3C	110	L	Mis4-HA-tag-3C	119	S	10.86	1	12.22	3
Psm1	461	K	Psm1	714	L	11.31	2	12.22	1
Psm1	213	K	Psm1	1036	T			12.21	1
Psm1	198	K	Psm1	1039	A	9.7	3	12.21	3
Mis4-HA-tag-3C	1077	K	Psm1	145	V	12.18	1
Mis4-HA-tag-3C	532	S	Mis4-HA-tag-3C	549	E	12.18	1
Psm1	749	K	Psm3-3xPk-tag-7xhis-tag	423	M	12.18	1
7xhis-tag-Psc3	731	T	7xhis-tag-Psc3	736	V	12.18	1
Mis4-HA-tag-3C	1522	Y	Mis4-HA-tag-3C	1537	K	11.37	5	12.18	4
Mis4-HA-tag-3C	914	S	Mis4-HA-tag-3C	922	W			12.18	2
Psm1	870	T	Psm1	880	E	12.17	1	11.73	6
Mis4-HA-tag-3C	818	E	Rad21-HA-tag-3c	167	S			12.17	1
Psm1	439	L	Psm1	716	S			12.17	1
Mis4-HA-tag-3C	1386	A	Mis4-HA-tag-3C	1434	K			12.17	1
Mis4-HA-tag-3C	1406	F	Mis4-HA-tag-3C	1555	K			12.17	1
Psm1	409	K	Psm3-3xPk-tag-7xhis-tag	757	L	12.15	4	11.58	3
Psm1	456	S	Psm1	715	E	12.14	2
Rad21-HA-tag-3c	557	K	Rad21-HA-tag-3c	564	W	11.99	1	12.14	1
Mis4-HA-tag-3C	919	E	Mis4-HA-tag-3C	956	K	12.13	1
Psm1	186	D	Psm1	192	S	12.13	1	7.46	1
Psm3-3xPk-tag-7xhis-tag	511	A	Psm3-3xPk-tag-7xhis-tag	533	K	12.13	3	11.88	2
Mis4-HA-tag-3C	134	S	Ssl3	83	H	12.12	1
Psm1	299	K	Psm3-3xPk-tag-7xhis-tag	873	E	8.28	2	12.12	6
Psm1	722	K	Psm1	725	Y	9.16	1
Psm3-3xPk-tag-7xhis-tag	1027	S	Psm3-3xPk-tag-7xhis-tag	1032	F	6.51	1	12.11	1
Mis4-HA-tag-3C	268	Y	Mis4-HA-tag-3C	407	V	12.1	1	11.84	2
Psm1	994	E	Psm1	1000	S			12.1	1
Psm1	192	S	Psm3-3xPk-tag-7xhis-tag	188	K			12.1	1
7xhis-tag-Psc3	815	T	7xhis-tag-Psc3	817	V	11.52	5	12.1	5
Psm3-3xPk-tag-7xhis-tag	205	E	Rad21-HA-tag-3c	89	S	12.08	2
Rad21-HA-tag-3c	410	K	Rad21-HA-tag-3c	426	E	11.76	1	12.08	1
Mis4-HA-tag-3C	524	E	Psm3-3xPk-tag-7xhis-tag	932	K	12.07	1
Mis4-HA-tag-3C	1252	E	Mis4-HA-tag-3C	1273	K	12.07	1
Psm1	700	S	Psm1	750	Q	12.07	2	7.56	1
Psm1	415	K	Psm1	757	E	12.07	3	7.4	1
Psm3-3xPk-tag-7xhis-tag	50	S	Psm3-3xPk-tag-7xhis-tag	119	T			12.06	2
Psm1	198	K	Psm1	1043	E	12.04	8	11.75	6
Mis4-HA-tag-3C	1104	M	Psm3-3xPk-tag-7xhis-tag	118	K	12.04	1
Mis4-HA-tag-3C	405	S	Mis4-HA-tag-3C	410	E	12.03	1
Rad21-HA-tag-3c	557	K	Rad21-HA-tag-3c	565	D	10.6	3	10.64	2
Psm3-3xPk-tag-7xhis-tag	468	K	Psm3-3xPk-tag-7xhis-tag	692	S			12.03	3
Psm1	193	A	Psm3-3xPk-tag-7xhis-tag	188	K			12.02	1
Psm1	428	K	Psm3-3xPk-tag-7xhis-tag	417	K	10.21	1	12.02	1
Psm1	328	K	Psm3-3xPk-tag-7xhis-tag	716	K	12	3	11.91	1
Psm3-3xPk-tag-7xhis-tag	1067	S	Psm3-3xPk-tag-7xhis-tag	1070	S	11.63	3	12	3
Psm1	1040	K	Psm3-3xPk-tag-7xhis-tag	197	E			12	1
Mis4-HA-tag-3C	1272	G	Psm3-3xPk-tag-7xhis-tag	17	Y	11.99	2
Mis4-HA-tag-3C	473	I	Mis4-HA-tag-3C	1555	K	11.99	1
Psm1	716	S	Psm1	724	K	11.99	1
Mis4-HA-tag-3C	1076	Q	Mis4-HA-tag-3C	1086	S	11.99	1
Psm1	711	L	Psm3-3xPk-tag-7xhis-tag	710	K	11.98	1
Mis4-HA-tag-3C	437	T	Mis4-HA-tag-3C	474	E			11.98	1
Psm1	242	E	Psm1	244	S	8.8	2	11.98	2
Mis4-HA-tag-3C	912	E	Mis4-HA-tag-3C	1271	K	11.97	2	8.24	1
Psm1	422	V	Psm3-3xPk-tag-7xhis-tag	746	K			11.97	1
Psm1	507	K	Psm3-3xPk-tag-7xhis-tag	904	E			11.97	5
Psm1	382	E	Psm3-3xPk-tag-7xhis-tag	372	K			11.97	3
Psm1	456	S	Psm1	462	H	8.35	3	9.6	2
Psm1	719	S	Psm1	724	K	11.95	1
Mis4-HA-tag-3C	12	K	Ssl3	487	E	11.95	1
Psm1	213	K	Psm1	1032	E	7.85	2	11.95	6
Mis4-HA-tag-3C	927	S	Mis4-HA-tag-3C	936	Y	11.94	1
Mis4-HA-tag-3C	807	K	Mis4-HA-tag-3C	907	E	11.94	1
7xhis-tag-Psc3	708	I	7xhis-tag-Psc3	752	K	11.93	1
Mis4-HA-tag-3C	391	S	Mis4-HA-tag-3C	397	V	11.93	2	9.81	1
Mis4-HA-tag-3C	474	E	Rad21-HA-tag-3c	108	K			11.93	1
Ssl3	2	T	Ssl3	106	L	11.92	2	10.61	1
Psm1	591	K	Psm1	603	I	9.18	1	11.92	1
Psm1	914	S	Psm3-3xPk-tag-7xhis-tag	908	K			11.92	1
Psm1	799	E	Psm1	811	K	11.91	1	8.82	1
Psm3-3xPk-tag-7xhis-tag	460	E	Psm3-3xPk-tag-7xhis-tag	856	K	11.91	5	11.84	4
Mis4-HA-tag-3C	752	S	Mis4-HA-tag-3C	758	E	11.46	1	11.91	1
Psm3-3xPk-tag-7xhis-tag	838	S	Psm3-3xPk-tag-7xhis-tag	842	I	8.07	1	11.9	4
Psm3-3xPk-tag-7xhis-tag	409	T	Psm3-3xPk-tag-7xhis-tag	761	E	11.89	1	9.99	2
Mis4-HA-tag-3C	71	N	Ssl3	2	T	11.89	1	9.97	2
Ssl3	141	E	Ssl3	425	S	10.78	2	11.89	2
Psm1	314	K	Psm3-3xPk-tag-7xhis-tag	300	K	11.88	1
Psm3-3xPk-tag-7xhis-tag	120	E	Rad21-HA-tag-3c	1	M	11.87	4	8.88	2
Mis4-HA-tag-3C	1394	K	Mis4-HA-tag-3C	1448	E			11.87	1
7xhis-tag-Psc3	492	E	Mis4-HA-tag-3C	1	M	11.85	3	11.21	6
Rad21-HA-tag-3c	557	K	Rad21-HA-tag-3c	587	A	11.84	1
Psm3-3xPk-tag-7xhis-tag	679	K	Psm3-3xPk-tag-7xhis-tag	882	I	11.84	1
Psm3-3xPk-tag-7xhis-tag	235	I	Psm3-3xPk-tag-7xhis-tag	930	K	11.83	5	10.89	1
Mis4-HA-tag-3C	532	S	Mis4-HA-tag-3C	738	D	9.31	1	11.83	3
Psm1	312	A	Psm3-3xPk-tag-7xhis-tag	300	K			11.83	3
7xhis-tag-Psc3	732	K	7xhis-tag-Psc3	774	V	11.81	1
Psm3-3xPk-tag-7xhis-tag	282	E	Psm3-3xPk-tag-7xhis-tag	679	K	11.81	2	10.09	1
Psm3-3xPk-tag-7xhis-tag	439	I	Psm3-3xPk-tag-7xhis-tag	833	K			11.81	1
Psm3-3xPk-tag-7xhis-tag	302	K	Psm3-3xPk-tag-7xhis-tag	303	V	11.8	2
Psm3-3xPk-tag-7xhis-tag	699	Q	Psm3-3xPk-tag-7xhis-tag	702	T	11.8	3	11.17	1
Psm3-3xPk-tag-7xhis-tag	281	L	Psm3-3xPk-tag-7xhis-tag	679	K	7.86	1	11.8	1
Mis4-HA-tag-3C	91	S	Psm1	722	K	11.79	1
Rad21-HA-tag-3c	232	D	Rad21-HA-tag-3c	410	K			11.78	1
7xhis-tag-Psc3	801	K	7xhis-tag-Psc3	855	H			11.78	2
Mis4-HA-tag-3C	42	L	Mis4-HA-tag-3C	117	S	11.77	1
Psm3-3xPk-tag-7xhis-tag	716	K	Psm3-3xPk-tag-7xhis-tag	848	N	11.77	2	9.42	1
Psm1	198	K	Psm1	1040	K	10.43	3	11.77	3
Psm1	914	S	Psm3-3xPk-tag-7xhis-tag	907	A			11.76	1
Psm3-3xPk-tag-7xhis-tag	459	N	Psm3-3xPk-tag-7xhis-tag	856	K	9.51	1	11.76	2
Psm1	233	Y	Psm1	238	L	11.74	2
Psm1	52	K	Psm3-3xPk-tag-7xhis-tag	1062	D			11.74	2
Psm3-3xPk-tag-7xhis-tag	38	K	Psm3-3xPk-tag-7xhis-tag	1120	P			11.74	1
Psm1	198	K	Psm3-3xPk-tag-7xhis-tag	195	Y			11.74	1
7xhis-tag-Psc3	669	K	7xhis-tag-Psc3	707	D	11.72	1	8.37	1
Psm1	52	K	Psm3-3xPk-tag-7xhis-tag	1059	I			11.72	3
Psm3-3xPk-tag-7xhis-tag	415	Y	Psm3-3xPk-tag-7xhis-tag	419	E	11.71	2	5.97	2
Mis4-HA-tag-3C	528	S	Mis4-HA-tag-3C	533	T			11.71	1
Mis4-HA-tag-3C	1	M	Mis4-HA-tag-3C	23	L			11.71	1
Rad21-HA-tag-3c	236	A	Rad21-HA-tag-3c	410	K			11.7	1
Mis4-HA-tag-3C	550	S	Psm3-3xPk-tag-7xhis-tag	724	P	11.69	2
Psm3-3xPk-tag-7xhis-tag	378	K	Psm3-3xPk-tag-7xhis-tag	775	M	11.69	1	10.23	1
Mis4-HA-tag-3C	1130	C	Mis4-HA-tag-3C	1133	S	11.69	1	10.92	1
Mis4-HA-tag-3C	410	E	Psm3-3xPk-tag-7xhis-tag	933	S	11.68	1
Mis4-HA-tag-3C	12	K	Ssl3	490	E			11.68	1
Mis4-HA-tag-3C	524	E	Mis4-HA-tag-3C	542	T	11.67	1	10.42	1
Psm1	233	Y	Psm1	239	F	11.67	1
Psm3-3xPk-tag-7xhis-tag	11	F	Psm3-3xPk-tag-7xhis-tag	53	Y			11.67	2
Mis4-HA-tag-3C	1076	Q	Mis4-HA-tag-3C	1080	S	11.65	2	11.39	1
Mis4-HA-tag-3C	138	C	Mis4-HA-tag-3C	143	K	11.65	5	11.16	3
Mis4-HA-tag-3C	12	K	Ssl3	419	E			11.65	1
Psm1	917	I	Psm3-3xPk-tag-7xhis-tag	908	K			11.64	2
Psm3-3xPk-tag-7xhis-tag	725	L	Psm3-3xPk-tag-7xhis-tag	731	T	11.63	8	10.16	6
Psm1	857	Y	Psm1	864	L	11.63	2	6.84	1
Mis4-HA-tag-3C	415	E	Psm3-3xPk-tag-7xhis-tag	933	S			11.63	1
Ssl3	425	S	Ssl3	429	E	7.73	1	11.63	2
Psm1	448	A	Psm1	453	K	11.62	1	11.5	1
Mis4-HA-tag-3C	528	S	Mis4-HA-tag-3C	534	E	11.62	1	8.66	1
Psm3-3xPk-tag-7xhis-tag	1055	I	Rad21-HA-tag-3c	410	K			11.62	1
Mis4-HA-tag-3C	265	E	Mis4-HA-tag-3C	396	K	11.61	1
Ssl3	425	S	Ssl3	428	L			11.61	1
Mis4-HA-tag-3C	235	E	Mis4-HA-tag-3C	298	K	11.6	2	11.26	2
Psm3-3xPk-tag-7xhis-tag	206	E	Rad21-HA-tag-3c	108	K	11.6	1
Rad21-HA-tag-3c	1	M	Rad21-HA-tag-3c	11	K	11.6	3	9.56	1
Psm1	900	K	Psm3-3xPk-tag-7xhis-tag	896	Q	9.6	1	11.6	2
Mis4-HA-tag-3C	234	I	Mis4-HA-tag-3C	807	K	11.59	1
Ssl3	34	V	Ssl3	317	K	9.95	1	11.59	1
Psm3-3xPk-tag-7xhis-tag	1175	H	Psm3-3xPk-tag-7xhis-tag	1178	S	11.58	2	11.42	2
Psm1	749	K	Psm3-3xPk-tag-7xhis-tag	415	Y	11.58	1	9.59	1
Mis4-HA-tag-3C	910	I	Mis4-HA-tag-3C	1271	K	11.42	1	11.58	1
Psm1	380	K	Psm3-3xPk-tag-7xhis-tag	793	I	10.4	1	11.57	2
Psm1	195	S	Psm1	1044	E	5.37	2	11.57	3
Psm3-3xPk-tag-7xhis-tag	119	T	Rad21-HA-tag-3c	11	K	9.4	1	11.57	1
Mis4-HA-tag-3C	141	K	Ssl3	327	L	11.56	1
Psm1	259	S	Psm1	913	L	11.56	1
Mis4-HA-tag-3C	415	E	Psm1	591	K			11.56	1
Mis4-HA-tag-3C	907	E	Psm1	1200	K			11.56	1
Psm3-3xPk-tag-7xhis-tag	207	K	Rad21-HA-tag-3c	89	S			11.55	1
Psm1	310	S	Psm1	867	E			11.55	2
Mis4-HA-tag-3C	234	I	Mis4-HA-tag-3C	272	T	11.54	1
Psm3-3xPk-tag-7xhis-tag	421	D	Psm3-3xPk-tag-7xhis-tag	746	K	11.53	1	9.38	1
Psm1	750	Q	Psm3-3xPk-tag-7xhis-tag	417	K			11.53	2
Ssl3	431	I	Ssl3	441	K	11.52	1
Mis4-HA-tag-3C	288	S	Mis4-HA-tag-3C	291	L	11.51	1
Mis4-HA-tag-3C	1	M	Ssl3	479	Q			11.51	2
Rad21-HA-tag-3c	80	T	Rad21-HA-tag-3c	109	G			11.51	1
Mis4-HA-tag-3C	78	N	Ssl3	2	T	7.73	2	11.51	1
Mis4-HA-tag-3C	92	A	Ssl3	2	T			11.51	1
Mis4-HA-tag-3C	1447	T	Mis4-HA-tag-3C	1554	A			11.5	1
Psm1	188	A	Psm3-3xPk-tag-7xhis-tag	188	K			11.5	1
Mis4-HA-tag-3C	1121	E	Mis4-HA-tag-3C	1125	K	6.72	1	11.5	1
Psm1	196	F	Psm3-3xPk-tag-7xhis-tag	188	K			11.49	1
Psm1	280	E	Psm1	891	K	6.46	2	11.49	3
Mis4-HA-tag-3C	951	Y	Mis4-HA-tag-3C	957	L	11.48	2
Psm1	328	K	Psm3-3xPk-tag-7xhis-tag	834	A	11.48	4	10.62	3
Psm3-3xPk-tag-7xhis-tag	207	K	Rad21-HA-tag-3c	88	M			11.48	1
Psm1	471	Y	Psm1	698	K	11.47	2
Psm3-3xPk-tag-7xhis-tag	493	S	Psm3-3xPk-tag-7xhis-tag	512	V	11.47	4	10.74	4
Psm3-3xPk-tag-7xhis-tag	236	N	Psm3-3xPk-tag-7xhis-tag	930	K	10.67	2	11.47	1
Psm3-3xPk-tag-7xhis-tag	418	T	Psm3-3xPk-tag-7xhis-tag	745	H			11.46	1
Psm1	480	E	Psm1	699	S			11.46	1
7xhis-tag-Psc3	491	E	Mis4-HA-tag-3C	1	M	11.45	1	11.23	3
Ssl3	499	E	Ssl3	504	S	11.45	3	10.21	5
Psm1	1200	K	Rad21-HA-tag-3c	587	A			11.45	2
Psm1	498	D	Psm1	927	Y	11.44	1	10.8	1
Mis4-HA-tag-3C	234	I	Mis4-HA-tag-3C	298	K	10.96	2	11.44	3
Mis4-HA-tag-3C	1407	S	Mis4-HA-tag-3C	1537	K			11.44	1
Mis4-HA-tag-3C	1088	E	Mis4-HA-tag-3C	1097	K	11.43	1
Psm1	699	S	Psm1	923	E	11.43	1	9.43	1
Psm3-3xPk-tag-7xhis-tag	342	N	Psm3-3xPk-tag-7xhis-tag	435	K	11.43	1
Psm3-3xPk-tag-7xhis-tag	351	Y	Psm3-3xPk-tag-7xhis-tag	817	L			11.43	1
Psm3-3xPk-tag-7xhis-tag	198	E	Rad21-HA-tag-3c	108	K	11.41	3
Mis4-HA-tag-3C	752	S	Mis4-HA-tag-3C	762	D	11.41	2
Psm3-3xPk-tag-7xhis-tag	885	K	Psm3-3xPk-tag-7xhis-tag	887	N			11.41	2
Mis4-HA-tag-3C	1273	K	Psm3-3xPk-tag-7xhis-tag	1181	E	11.37	2	11.41	1
Psm3-3xPk-tag-7xhis-tag	528	L	Psm3-3xPk-tag-7xhis-tag	603	Y	11.4	1
Psm1	811	K	Rad21-HA-tag-3c	232	D			11.4	1
Mis4-HA-tag-3C	51	E	Ssl3	2	T	10.5	2	11.4	2
Psm1	380	K	Psm3-3xPk-tag-7xhis-tag	796	L	8.99	2	11.39	1
Psm1	717	E	Psm3-3xPk-tag-7xhis-tag	710	K	11.38	2
Mis4-HA-tag-3C	916	E	Mis4-HA-tag-3C	980	K	11.38	1
7xhis-tag-Psc3	647	M	Mis4-HA-tag-3C	956	K	11.36	1
Psm3-3xPk-tag-7xhis-tag	28	N	Psm3-3xPk-tag-7xhis-tag	1149	T			11.36	1
Psm1	195	S	Psm1	1038	L	11.09	1	11.36	1
7xhis-tag-Psc3	856	Y	7xhis-tag-Psc3	862	V			11.36	1
Mis4-HA-tag-3C	1537	K	Rad21-HA-tag-3c	178	G			11.35	1
Psm3-3xPk-tag-7xhis-tag	234	E	Psm3-3xPk-tag-7xhis-tag	930	K	11.34	2
Mis4-HA-tag-3C	907	E	Mis4-HA-tag-3C	956	K	11.33	1
Mis4-HA-tag-3C	1390	F	Mis4-HA-tag-3C	1447	T			11.33	1
Rad21-HA-tag-3c	559	S	Rad21-HA-tag-3c	586	E			11.33	2
Psm1	502	S	Psm1	672	W	11.26	1	11.33	1
Psm3-3xPk-tag-7xhis-tag	126	E	Rad21-HA-tag-3c	1	M	8.91	1	11.33	2
7xhis-tag-Psc3	669	K	7xhis-tag-Psc3	701	L	9.34	3	11.33	1
Psm3-3xPk-tag-7xhis-tag	586	P	Psm3-3xPk-tag-7xhis-tag	621	T	11.32	1
7xhis-tag-Psc3	426	K	7xhis-tag-Psc3	491	E	11.31	2	10	1
Mis4-HA-tag-3C	909	T	Mis4-HA-tag-3C	1272	G	11.31	1
Psm3-3xPk-tag-7xhis-tag	885	K	Psm3-3xPk-tag-7xhis-tag	892	L	11.31	2
Psm1	115	Y	Psm1	117	I	11.31	2	11.3	2
Mis4-HA-tag-3C	551	I	Mis4-HA-tag-3C	722	K	11.01	4	11.31	8
Psm1	409	K	Psm3-3xPk-tag-7xhis-tag	758	H	11.3	1	11.28	2
Mis4-HA-tag-3C	911	S	Mis4-HA-tag-3C	1271	K	8.43	1	11.3	1
Psm3-3xPk-tag-7xhis-tag	204	E	Rad21-HA-tag-3c	87	K	11.29	3
Psm3-3xPk-tag-7xhis-tag	247	I	Psm3-3xPk-tag-7xhis-tag	652	K			11.29	1
Psm3-3xPk-tag-7xhis-tag	716	K	Psm3-3xPk-tag-7xhis-tag	850	V	8.27	6	11.28	2
Psm3-3xPk-tag-7xhis-tag	481	S	Psm3-3xPk-tag-7xhis-tag	493	S			11.28	1
Psm3-3xPk-tag-7xhis-tag	495	K	Psm3-3xPk-tag-7xhis-tag	512	V	11.27	7	10.01	7
7xhis-tag-Psc3	819	N	Mis4-HA-tag-3C	117	S	11.27	1
Psm1	900	K	Psm3-3xPk-tag-7xhis-tag	894	E			11.27	3
Psm3-3xPk-tag-7xhis-tag	350	K	Psm3-3xPk-tag-7xhis-tag	809	H	11.26	1	8.27	1
Psm1	689	H	Psm1	700	S	11.26	1	7.71	1
Psm1	367	K	Psm1	811	K			11.26	1
Mis4-HA-tag-3C	981	E	Mis4-HA-tag-3C	1273	K	10.94	1	11.26	1
Psm1	496	S	Psm1	673	D	7.38	1	11.24	1
Psm3-3xPk-tag-7xhis-tag	716	K	Psm3-3xPk-tag-7xhis-tag	844	E	11.23	2	11.11	2
Psm1	305	R	Psm3-3xPk-tag-7xhis-tag	865	K			11.23	1
Psm1	454	I	Psm1	699	S	8.62	1	11.23	1
Mis4-HA-tag-3C	1517	K	Psm1	341	S	11.21	1
Mis4-HA-tag-3C	898	K	Mis4-HA-tag-3C	908	E	11.21	2
Psm1	448	A	Psm1	456	S			11.21	1
Psm3-3xPk-tag-7xhis-tag	416	L	Psm3-3xPk-tag-7xhis-tag	418	T	10.2	2	11.2	4
Psm1	199	K	Psm1	1044	E	11.19	6	9.47	4
7xhis-tag-Psc3	806	D	7xhis-tag-Psc3	848	K	11.19	1	10.51	1
Mis4-HA-tag-3C	1385	S	Mis4-HA-tag-3C	1436	L			11.19	1
Psm1	388	S	Psm1	778	E	7.68	1	11.19	1
Psm3-3xPk-tag-7xhis-tag	194	Q	Rad21-HA-tag-3c	87	K	11.17	1
Psm3-3xPk-tag-7xhis-tag	288	K	Psm3-3xPk-tag-7xhis-tag	871	L	11.17	1
Psm3-3xPk-tag-7xhis-tag	209	D	Rad21-HA-tag-3c	87	K	10.54	1	11.17	2
Psm1	380	K	Psm3-3xPk-tag-7xhis-tag	777	E			11.16	1
Mis4-HA-tag-3C	523	S	Mis4-HA-tag-3C	545	L	6.5	1	11.16	2
Mis4-HA-tag-3C	1103	L	Psm3-3xPk-tag-7xhis-tag	118	K	8.67	1	11.16	1
Psm3-3xPk-tag-7xhis-tag	625	P	Psm3-3xPk-tag-7xhis-tag	652	K	11.15	1
Mis4-HA-tag-3C	1523	A	Mis4-HA-tag-3C	1537	K	11.15	4	7.84	2
Psm3-3xPk-tag-7xhis-tag	434	K	Psm3-3xPk-tag-7xhis-tag	434	K	11.15	1
Mis4-HA-tag-3C	1347	T	Mis4-HA-tag-3C	1405	E			11.15	1
Psm1	453	K	Psm1	711	L	10.18	2	11.15	2
Psm1	298	E	Psm1	879	K	11.14	3	10.02	1
Psm3-3xPk-tag-7xhis-tag	488	D	Psm3-3xPk-tag-7xhis-tag	495	K	11.14	1
Psm1	279	K	Psm1	891	K	6.84	1	11.14	1
Psm3-3xPk-tag-7xhis-tag	321	K	Psm3-3xPk-tag-7xhis-tag	326	K			11.13	1
Psm1	431	S	Psm1	743	E	9.82	2	11.13	1
7xhis-tag-Psc3	821	L	Mis4-HA-tag-3C	117	S			11.13	1
Rad21-HA-tag-3c	553	S	Rad21-HA-tag-3c	593	D	7.72	1	11.12	2
Mis4-HA-tag-3C	237	E	Mis4-HA-tag-3C	257	K			11.11	1
Psm1	77	D	Rad21-HA-tag-3c	557	K	11.1	1
Ssl3	330	Q	Ssl3	364	T	11.1	1
Psm1	328	K	Psm3-3xPk-tag-7xhis-tag	846	E	11.1	6
Rad21-HA-tag-3c	4	S	Rad21-HA-tag-3c	14	L	11.1	1
Psm1	198	K	Psm3-3xPk-tag-7xhis-tag	196	I			11.1	1
Rad21-HA-tag-3c	553	S	Rad21-HA-tag-3c	594	V	11.09	1
Psm1	233	Y	Psm1	938	C	11.09	1
Psm3-3xPk-tag-7xhis-tag	1042	E	Psm3-3xPk-tag-7xhis-tag	1083	S	11.09	1
Mis4-HA-tag-3C	826	K	Mis4-HA-tag-3C	919	E	11.08	2
Rad21-HA-tag-3c	87	K	Ssl3	515	E	11.08	1
Psm3-3xPk-tag-7xhis-tag	119	T	Rad21-HA-tag-3c	10	K	11.08	2
7xhis-tag-Psc3	801	K	Rad21-HA-tag-3c	431	D	11.07	1	10.87	2
Psm1	415	K	Psm1	752	H	11.07	1
Psm1	204	A	Rad21-HA-tag-3c	87	K	7.85	1	11.06	3
Psm3-3xPk-tag-7xhis-tag	335	S	Psm3-3xPk-tag-7xhis-tag	819	Y			11.06	1
Rad21-HA-tag-3c	557	K	Rad21-HA-tag-3c	591	F			11.06	1
Psm1	198	K	Psm3-3xPk-tag-7xhis-tag	189	I			11.06	2
Psm1	384	E	Psm3-3xPk-tag-7xhis-tag	372	K	10.75	4	11.05	7
Mis4-HA-tag-3C	80	S	Mis4-HA-tag-3C	88	N	11.04	2
Ssl3	110	K	Ssl3	141	E	11.04	1
Psm3-3xPk-tag-7xhis-tag	369	K	Psm3-3xPk-tag-7xhis-tag	757	L	11.04	1
Mis4-HA-tag-3C	554	K	Psm1	1009	E			11.04	1
Psm3-3xPk-tag-7xhis-tag	120	E	Rad21-HA-tag-3c	10	K	11.03	1
Mis4-HA-tag-3C	1256	A	Mis4-HA-tag-3C	1278	S			11.03	1
Psm1	319	K	Psm1	858	E	10.93	3	11.03	3
Mis4-HA-tag-3C	123	L	Mis4-HA-tag-3C	129	S	11.01	2	5.94	1
Psm1	391	D	Psm3-3xPk-tag-7xhis-tag	372	K	11.01	1
Psm3-3xPk-tag-7xhis-tag	1004	E	Rad21-HA-tag-3c	1	M			11.01	1
Psm1	62	K	Psm3-3xPk-tag-7xhis-tag	1042	E			11.01	2
Psm3-3xPk-tag-7xhis-tag	251	E	Psm3-3xPk-tag-7xhis-tag	908	K	11	1
Psm3-3xPk-tag-7xhis-tag	410	K	Psm3-3xPk-tag-7xhis-tag	757	L	11	1
Psm1	441	T	Psm1	723	D	11	1
Mis4-HA-tag-3C	908	E	Mis4-HA-tag-3C	1271	K	11	3	10.81	2
Psm1	704	T	Psm3-3xPk-tag-7xhis-tag	459	N	11	1	10.45	3
Psm1	409	K	Psm3-3xPk-tag-7xhis-tag	754	V	10.87	1	11	1
Mis4-HA-tag-3C	12	K	Mis4-HA-tag-3C	25	Y			11	1
Psm3-3xPk-tag-7xhis-tag	5	K	Psm3-3xPk-tag-7xhis-tag	19	V	8.8	1	11	1
Psm1	380	K	Psm3-3xPk-tag-7xhis-tag	795	N	10.99	1	9.75	2
Mis4-HA-tag-3C	427	K	Mis4-HA-tag-3C	481	S	10.99	1
Mis4-HA-tag-3C	529	E	Mis4-HA-tag-3C	533	T	9.77	1	10.99	1
Psm1	539	S	Psm1	548	N	8.35	5	10.99	3
Mis4-HA-tag-3C	552	L	Mis4-HA-tag-3C	722	K	10.98	2	6.22	2
Psm3-3xPk-tag-7xhis-tag	410	K	Psm3-3xPk-tag-7xhis-tag	754	V			10.98	1
Mis4-HA-tag-3C	752	S	Mis4-HA-tag-3C	760	D	9.42	1	10.98	2
Rad21-HA-tag-3c	555	T	Rad21-HA-tag-3c	591	F	10.97	1
Mis4-HA-tag-3C	1447	T	Mis4-HA-tag-3C	1555	K			10.97	1
Psm3-3xPk-tag-7xhis-tag	485	N	Psm3-3xPk-tag-7xhis-tag	493	S	10.96	2	9.49	1
Psm1	925	D	Psm1	927	Y	10.96	3
Mis4-HA-tag-3C	12	K	Ssl3	455	E	10.95	2	10.21	2
Psm3-3xPk-tag-7xhis-tag	209	D	Rad21-HA-tag-3c	89	S	10.06	2	10.95	2
Psm1	209	Y	Rad21-HA-tag-3c	86	L			10.95	1
Psm1	900	K	Psm3-3xPk-tag-7xhis-tag	895	L	10.94	2	10.38	1
Mis4-HA-tag-3C	242	F	Mis4-HA-tag-3C	261	S			10.93	1
Ssl3	2	T	Ssl3	103	Q			10.93	1
Psm3-3xPk-tag-7xhis-tag	321	K	Psm3-3xPk-tag-7xhis-tag	835	E			10.92	2
Psm1	918	T	Psm3-3xPk-tag-7xhis-tag	907	A			10.91	1
Psm1	700	S	Psm1	749	K	10.9	2	8.77	2
Psm1	1216	S	Rad21-HA-tag-3c	562	N	10.89	1
Mis4-HA-tag-3C	919	E	Mis4-HA-tag-3C	944	K	10.89	2
Psm1	302	A	Psm1	866	S	10.88	1
Mis4-HA-tag-3C	31	S	Mis4-HA-tag-3C	49	Q	9.83	1	10.88	1
Ssl3	500	K	Ssl3	543	L			10.88	1
Psm3-3xPk-tag-7xhis-tag	275	T	Psm3-3xPk-tag-7xhis-tag	678	I			10.86	1
Mis4-HA-tag-3C	59	E	Ssl3	2	T	10.47	2	10.86	2
Psm1	37	G	Psm1	39	S	10.85	1	5.17	2
Psm3-3xPk-tag-7xhis-tag	371	Q	Psm3-3xPk-tag-7xhis-tag	374	S	10.85	3	8.19	4
Psm1	568	K	Psm3-3xPk-tag-7xhis-tag	253	N	10.84	4	9.97	2
Rad21-HA-tag-3c	80	T	Rad21-HA-tag-3c	108	K			10.84	1
Psm1	388	S	Psm1	780	K	10.24	2	10.83	2
Rad21-HA-tag-3c	394	T	Rad21-HA-tag-3c	431	D	10.82	1	7.96	1
Psm1	328	K	Psm3-3xPk-tag-7xhis-tag	723	I	10.81	1
Mis4-HA-tag-3C	475	E	Rad21-HA-tag-3c	108	K			10.81	1
Psm3-3xPk-tag-7xhis-tag	372	K	Psm3-3xPk-tag-7xhis-tag	795	N			10.81	1
Mis4-HA-tag-3C	415	E	Psm3-3xPk-tag-7xhis-tag	932	K			10.81	1
Psm3-3xPk-tag-7xhis-tag	161	E	Rad21-HA-tag-3c	1	M	10.8	1
Psm1	428	K	Psm1	746	I	10.79	2	10.04	2
7xhis-tag-Psc3	807	E	7xhis-tag-Psc3	848	K	6.88	1	10.79	1
Mis4-HA-tag-3C	1547	V	Mis4-HA-tag-3C	1555	K			10.78	1
Psm1	900	K	Psm3-3xPk-tag-7xhis-tag	890	E	8.15	1	10.78	2
Psm1	750	Q	Psm3-3xPk-tag-7xhis-tag	415	Y	10.65	1	10.78	5
Psm3-3xPk-tag-7xhis-tag	349	P	Psm3-3xPk-tag-7xhis-tag	356	S	10.77	1	6	2
Mis4-HA-tag-3C	1400	T	Mis4-HA-tag-3C	1403	L	10.77	2	9.8	1
Rad21-HA-tag-3c	77	E	Rad21-HA-tag-3c	108	K			10.77	1
Psm1	845	K	Psm1	852	E	10.76	2
Mis4-HA-tag-3C	882	V	Mis4-HA-tag-3C	898	K	10.76	1	7.77	1
Psm1	752	H	Psm3-3xPk-tag-7xhis-tag	418	T	10.74	1	10.76	1
Psm1	60	N	Psm1	79	T			10.76	1
Psm3-3xPk-tag-7xhis-tag	627	I	Psm3-3xPk-tag-7xhis-tag	652	K	10.75	1
Psm1	705	E	Psm3-3xPk-tag-7xhis-tag	457	S	10.74	1	8.95	1
Mis4-HA-tag-3C	1318	K	Mis4-HA-tag-3C	1395	T			10.74	1
Mis4-HA-tag-3C	53	L	Ssl3	2	T			10.74	1
Psm3-3xPk-tag-7xhis-tag	351	Y	Psm3-3xPk-tag-7xhis-tag	804	I			10.73	1
Psm1	918	T	Psm3-3xPk-tag-7xhis-tag	908	K			10.73	1
Mis4-HA-tag-3C	127	T	Mis4-HA-tag-3C	131	I	10.72	2	10.53	1
Ssl3	431	I	Ssl3	444	K	10.72	3
Psm1	60	N	Psm1	76	T			10.72	2
Psm3-3xPk-tag-7xhis-tag	973	K	Rad21-HA-tag-3c	95	V			10.72	1
Psm1	309	I	Psm3-3xPk-tag-7xhis-tag	865	K	7.89	1	10.71	2
Psm1	535	K	Psm1	537	Y	9.94	1
Rad21-HA-tag-3c	579	S	Rad21-HA-tag-3c	589	Q			10.7	2
Psm3-3xPk-tag-7xhis-tag	284	L	Psm3-3xPk-tag-7xhis-tag	482	S	7.25	1	10.7	2
Psm3-3xPk-tag-7xhis-tag	1068	Q	Psm3-3xPk-tag-7xhis-tag	1071	S	10.69	3
Psm1	546	G	Psm1	556	T	9.83	2	10.69	1
Psm1	765	K	Psm1	770	L	10.07	2	10.68	2
Psm1	428	K	Psm1	743	E	10.61	2	10.68	2
Mis4-HA-tag-3C	963	T	Mis4-HA-tag-3C	968	L	5.68	2	10.68	2
Psm3-3xPk-tag-7xhis-tag	333	L	Psm3-3xPk-tag-7xhis-tag	833	K	9.93	1	10.68	1
Mis4-HA-tag-3C	1259	D	Mis4-HA-tag-3C	1278	S	10.67	1
7xhis-tag-Psc3	801	K	Rad21-HA-tag-3c	428	L	10.65	1
Psm3-3xPk-tag-7xhis-tag	188	K	Psm3-3xPk-tag-7xhis-tag	189	I	10.65	3
Mis4-HA-tag-3C	239	S	Ssl3	513	K	10.65	1
Psm1	493	L	Psm1	670	K	8.9	6	10.65	5
Mis4-HA-tag-3C	438	K	Psm3-3xPk-tag-7xhis-tag	235	I			10.65	1
Mis4-HA-tag-3C	473	I	Psm3-3xPk-tag-7xhis-tag	975	Y	10.64	1
Psm1	197	N	Psm1	1040	K	10.64	1	8.65	1
Mis4-HA-tag-3C	283	L	Mis4-HA-tag-3C	293	K	10.62	1
Psm3-3xPk-tag-7xhis-tag	460	E	Psm3-3xPk-tag-7xhis-tag	462	K	10.62	1	10.37	1
7xhis-tag-Psc3	660	H	7xhis-tag-Psc3	669	K	10.62	1
Mis4-HA-tag-3C	467	Y	Mis4-HA-tag-3C	552	L	10.62	1	9.21	2
Mis4-HA-tag-3C	230	I	Mis4-HA-tag-3C	298	K			10.61	1
Psm3-3xPk-tag-7xhis-tag	356	S	Psm3-3xPk-tag-7xhis-tag	752	L			10.61	1
Psm3-3xPk-tag-7xhis-tag	191	E	Rad21-HA-tag-3c	89	S	10.6	1
Psm1	1216	S	Rad21-HA-tag-3c	563	K	10.6	1
Psm1	434	E	Psm1	736	K	6.83	1	10.6	2
Mis4-HA-tag-3C	807	K	Mis4-HA-tag-3C	816	H	10.59	2
Psm1	1031	L	Rad21-HA-tag-3c	87	K			9.68	1
Psm1	423	G	Psm1	747	K	7.02	1	10.59	1
Mis4-HA-tag-3C	1259	D	Mis4-HA-tag-3C	1288	K			10.59	1
Psm1	307	E	Psm3-3xPk-tag-7xhis-tag	865	K			10.59	1
Mis4-HA-tag-3C	727	S	Mis4-HA-tag-3C	732	I	10.58	3	10.37	2
Psm3-3xPk-tag-7xhis-tag	1004	E	Psm3-3xPk-tag-7xhis-tag	1069	K	10.57	2
Psm3-3xPk-tag-7xhis-tag	341	E	Psm3-3xPk-tag-7xhis-tag	435	K	10.57	1
Mis4-HA-tag-3C	141	K	Ssl3	328	E	10.57	2	8.05	1
Psm3-3xPk-tag-7xhis-tag	332	E	Psm3-3xPk-tag-7xhis-tag	833	K			10.57	2
Mis4-HA-tag-3C	530	S	Mis4-HA-tag-3C	536	L	10.56	1
Psm1	59	T	Psm1	151	E			10.56	1
Psm1	69	K	Psm1	1213	E			10.55	1
Psm3-3xPk-tag-7xhis-tag	882	I	Psm3-3xPk-tag-7xhis-tag	932	K			10.54	1
Psm1	749	K	Psm3-3xPk-tag-7xhis-tag	424	E			10.54	2
Psm1	704	T	Psm3-3xPk-tag-7xhis-tag	463	E	10.53	2
Psm3-3xPk-tag-7xhis-tag	418	T	Psm3-3xPk-tag-7xhis-tag	743	M	10.53	1	7.83	2
Mis4-HA-tag-3C	90	L	Mis4-HA-tag-3C	117	S			10.53	1
Psm3-3xPk-tag-7xhis-tag	363	K	Psm3-3xPk-tag-7xhis-tag	751	E	10.52	2	6.24	1
Mis4-HA-tag-3C	1257	D	Mis4-HA-tag-3C	1271	K	10.52	1
Psm3-3xPk-tag-7xhis-tag	378	K	Psm3-3xPk-tag-7xhis-tag	776	D	10.52	1
Psm3-3xPk-tag-7xhis-tag	321	K	Psm3-3xPk-tag-7xhis-tag	834	A			10.52	3
Mis4-HA-tag-3C	113	K	Ssl3	314	G			10.51	1
Mis4-HA-tag-3C	1258	E	Mis4-HA-tag-3C	1288	K	9.37	1	10.51	1
Mis4-HA-tag-3C	86	Y	Mis4-HA-tag-3C	88	N	10.5	1	10.35	2
Psm1	199	K	Psm1	1041	L	10.5	8	9.36	3
Mis4-HA-tag-3C	963	T	Mis4-HA-tag-3C	966	H	10.5	1	8.36	1
Mis4-HA-tag-3C	1273	K	Psm3-3xPk-tag-7xhis-tag	20	I	10.5	2
Mis4-HA-tag-3C	1273	K	Psm3-3xPk-tag-7xhis-tag	17	Y	10.5	1
Psm1	801	H	Psm1	811	K	10.49	1
Psm1	437	S	Psm1	724	K			10.49	1
Mis4-HA-tag-3C	94	I	Ssl3	2	T			10.49	2
Psm1	199	K	Psm1	1043	E	9.6	3	10.49	3
Psm1	383	Y	Psm3-3xPk-tag-7xhis-tag	372	K			10.49	4
Psm3-3xPk-tag-7xhis-tag	101	T	Psm3-3xPk-tag-7xhis-tag	105	K	10.48	1
Mis4-HA-tag-3C	1546	Y	Rad21-HA-tag-3c	220	D	10.48	1
Psm1	901	L	Psm3-3xPk-tag-7xhis-tag	883	S			10.48	1
Psm1	455	E	Psm1	716	S	10.47	2
Psm1	433	H	Psm1	736	K	10.47	1
Psm3-3xPk-tag-7xhis-tag	32	G	Psm3-3xPk-tag-7xhis-tag	1148	K	10.47	3
Psm1	332	I	Psm1	336	Y	10.47	2	9.79	1
Psm1	198	K	Psm1	1038	L	10.47	3
Psm1	428	K	Psm1	739	I	10.47	3	10.31	4
Psm1	256	K	Psm1	971	E			10.47	1
Psm3-3xPk-tag-7xhis-tag	324	S	Psm3-3xPk-tag-7xhis-tag	327	L	8.87	2
Mis4-HA-tag-3C	66	Y	Psm3-3xPk-tag-7xhis-tag	1116	C			10.47	1
Psm3-3xPk-tag-7xhis-tag	277	L	Psm3-3xPk-tag-7xhis-tag	679	K	10.45	1
Mis4-HA-tag-3C	910	I	Psm3-3xPk-tag-7xhis-tag	106	K			10.45	2
Psm1	415	K	Psm1	755	E	10.44	1
Psm3-3xPk-tag-7xhis-tag	250	L	Psm3-3xPk-tag-7xhis-tag	908	K	10.43	1
Psm3-3xPk-tag-7xhis-tag	486	V	Psm3-3xPk-tag-7xhis-tag	493	S	10.42	1
Psm1	720	L	Psm1	724	K			10.42	1
Psm3-3xPk-tag-7xhis-tag	206	E	Psm3-3xPk-tag-7xhis-tag	973	K			7.59	1
Psm3-3xPk-tag-7xhis-tag	998	S	Psm3-3xPk-tag-7xhis-tag	1002	I	10.41	1
Psm1	328	K	Psm3-3xPk-tag-7xhis-tag	840	N	6.22	2	10.41	1
Mis4-HA-tag-3C	12	K	Ssl3	459	V	10.14	1	10.41	1
Psm3-3xPk-tag-7xhis-tag	628	E	Psm3-3xPk-tag-7xhis-tag	651	K	6.49	1	10.4	1
Psm1	800	I	Psm1	805	T			10.4	1
Psm1	461	K	Psm1	717	E	8.15	2	10.4	3
Psm1	188	A	Psm1	1040	K	10.16	2	10.4	2
Psm1	414	S	Psm1	756	L			10.39	2
Psm3-3xPk-tag-7xhis-tag	493	S	Psm3-3xPk-tag-7xhis-tag	496	A	7.59	1
Psm3-3xPk-tag-7xhis-tag	440	S	Psm3-3xPk-tag-7xhis-tag	835	E	6.54	1	10.39	1
Psm1	744	S	Psm1	748	E	9.65	1
Psm1	995	L	Psm1	1002	S	8.57	1	10.38	3
Mis4-HA-tag-3C	1273	K	Psm3-3xPk-tag-7xhis-tag	1177	V	10.06	2	10.37	1
Rad21-HA-tag-3c	558	D	Rad21-HA-tag-3c	567	Y			7.14	1
Psm3-3xPk-tag-7xhis-tag	265	E	Psm3-3xPk-tag-7xhis-tag	271	K	10.35	1	9.81	1
Psm1	656	T	Psm1	656	T	10.35	1
Psm1	170	G	Psm1	1075	S	10.35	2	9.01	1
Psm1	1014	Y	Rad21-HA-tag-3c	108	K			10.35	1
Psm1	186	D	Psm1	198	K	10.34	1
Psm1	170	G	Psm1	1069	K	10.34	1	10.34	2
Psm1	212	Q	Psm1	214	T			10.34	1
Mis4-HA-tag-3C	143	K	Ssl3	87	Y	10.33	2	8.13	1
Psm1	591	K	Psm1	607	N			10.33	1
Mis4-HA-tag-3C	521	F	Mis4-HA-tag-3C	542	T	7.12	1	10.33	1
7xhis-tag-Psc3	831	K	7xhis-tag-Psc3	903	S			10.32	1
Psm1	357	E	Psm1	811	K			10.32	1
Psm1	695	E	Psm1	700	S	10.31	1
Psm1	561	K	Psm3-3xPk-tag-7xhis-tag	239	L	10.3	1
Psm3-3xPk-tag-7xhis-tag	1144	K	Psm3-3xPk-tag-7xhis-tag	1164	V	10.3	1
Psm1	414	S	Psm1	753	L	10.3	1
Mis4-HA-tag-3C	877	K	Mis4-HA-tag-3C	917	V			10.3	1
Psm1	766	S	Psm1	770	L	6.33	2	6.09	2
Psm1	389	E	Psm3-3xPk-tag-7xhis-tag	372	K	6.67	3	10.29	4
Psm1	23	P	Rad21-HA-tag-3c	553	S	10.28	1
Psm3-3xPk-tag-7xhis-tag	410	K	Psm3-3xPk-tag-7xhis-tag	762	Q	10.28	1
7xhis-tag-Psc3	389	E	7xhis-tag-Psc3	426	K	10.28	1
Psm1	427	S	Psm1	743	E			10.27	1
Psm1	441	T	Psm1	722	K			10.26	1
Psm1	589	N	Psm1	612	Y	10.25	3	7.8	1
Rad21-HA-tag-3c	563	K	Rad21-HA-tag-3c	587	A	10.24	1	8.5	1
Psm1	381	E	Psm3-3xPk-tag-7xhis-tag	797	S	10.24	1
Psm1	415	K	Psm1	751	P	10.24	2	6.55	1
Psm3-3xPk-tag-7xhis-tag	1020	T	Psm3-3xPk-tag-7xhis-tag	1060	S	10.24	1
Psm1	260	I	Psm1	270	T			10.24	1
Psm1	209	Y	Rad21-HA-tag-3c	87	K			10.24	2
Psm1	388	S	Psm1	779	E			10.24	1
Psm3-3xPk-tag-7xhis-tag	560	T	Psm3-3xPk-tag-7xhis-tag	584	L	10.23	1
Mis4-HA-tag-3C	437	T	Mis4-HA-tag-3C	918	L	10.23	1
Psm3-3xPk-tag-7xhis-tag	1175	H	Psm3-3xPk-tag-7xhis-tag	1179	T	9.93	2	10.22	2
Psm1	697	Q	Psm1	700	S	10.21	1	6.46	2
Psm1	354	S	Psm1	819	K	10.21	1
Rad21-HA-tag-3c	87	K	Ssl3	512	S	10.2	1
Psm3-3xPk-tag-7xhis-tag	271	K	Psm3-3xPk-tag-7xhis-tag	895	L	10.2	2	6.44	1
Psm1	333	E	Psm1	336	Y	9.44	1	10.2	1
Psm1	795	H	Psm3-3xPk-tag-7xhis-tag	369	K			10.2	1
Mis4-HA-tag-3C	918	L	Mis4-HA-tag-3C	927	S	10.19	1
Psm1	438	S	Psm1	724	K	10.19	1	9.99	2
Psm1	329	A	Psm1	336	Y	10.18	1
Psm1	718	I	Psm3-3xPk-tag-7xhis-tag	716	K	10.18	2	9.6	1
Psm3-3xPk-tag-7xhis-tag	679	K	Psm3-3xPk-tag-7xhis-tag	878	I	10.18	1
Mis4-HA-tag-3C	231	S	Mis4-HA-tag-3C	271	L	10.18	1
Psm1	309	I	Psm3-3xPk-tag-7xhis-tag	302	K			10.18	1
Psm3-3xPk-tag-7xhis-tag	223	L	Psm3-3xPk-tag-7xhis-tag	930	K	8.79	1	10.17	1
Psm1	299	K	Psm1	879	K	10.16	1	6.12	1
Psm3-3xPk-tag-7xhis-tag	372	K	Psm3-3xPk-tag-7xhis-tag	792	Q	10.16	2
Psm3-3xPk-tag-7xhis-tag	378	K	Psm3-3xPk-tag-7xhis-tag	771	L	10.16	1
Psm3-3xPk-tag-7xhis-tag	759	T	Psm3-3xPk-tag-7xhis-tag	775	M			10.16	2
Rad21-HA-tag-3c	11	K	Rad21-HA-tag-3c	17	V	10.15	1
Psm1	1018	L	Psm3-3xPk-tag-7xhis-tag	965	K			10.15	2
Psm1	198	K	Psm3-3xPk-tag-7xhis-tag	197	E			10.15	1
Psm3-3xPk-tag-7xhis-tag	460	E	Psm3-3xPk-tag-7xhis-tag	857	Y	10.14	2	7.81	1
Mis4-HA-tag-3C	1259	D	Mis4-HA-tag-3C	1273	K	10.14	1
Mis4-HA-tag-3C	117	S	Ssl3	25	E	10.13	1
Psm1	705	E	Psm3-3xPk-tag-7xhis-tag	462	K	10.13	3	9.95	3
Psm1	329	A	Psm3-3xPk-tag-7xhis-tag	716	K	9.4	3	10.13	3
Psm1	1015	S	Psm3-3xPk-tag-7xhis-tag	932	K			10.13	1
Psm1	747	K	Psm3-3xPk-tag-7xhis-tag	418	T	10.12	1
Psm1	655	K	Psm3-3xPk-tag-7xhis-tag	651	K	10.12	1
Psm3-3xPk-tag-7xhis-tag	279	H	Psm3-3xPk-tag-7xhis-tag	679	K	10.12	1
Psm1	699	S	Psm1	738	E			10.12	1
Psm1	296	K	Psm3-3xPk-tag-7xhis-tag	872	E	6.62	2	10.12	5
Rad21-HA-tag-3c	563	K	Rad21-HA-tag-3c	591	F			10.11	1
Mis4-HA-tag-3C	964	E	Mis4-HA-tag-3C	1267	K			10.1	1
Psm3-3xPk-tag-7xhis-tag	623	V	Psm3-3xPk-tag-7xhis-tag	651	K	9.24	1	10.1	1
Mis4-HA-tag-3C	1258	E	Mis4-HA-tag-3C	1271	K	9.99	2	10.1	1
Psm3-3xPk-tag-7xhis-tag	479	L	Psm3-3xPk-tag-7xhis-tag	481	S			10.1	3
Ssl3	464	V	Ssl3	489	S	10.09	1
Psm3-3xPk-tag-7xhis-tag	205	E	Rad21-HA-tag-3c	87	K	10.09	2
Psm3-3xPk-tag-7xhis-tag	1020	T	Psm3-3xPk-tag-7xhis-tag	1075	Y			10.09	1
Psm1	453	K	Psm1	719	S			10.09	3
Psm1	228	S	Psm1	1016	E			10.09	1
Mis4-HA-tag-3C	143	K	Ssl3	365	E	10.08	2	9.68	1
Mis4-HA-tag-3C	219	L	Ssl3	87	Y			10.08	1
7xhis-tag-Psc3	85	E	Rad21-HA-tag-3c	356	K			10.08	1
Mis4-HA-tag-3C	20	I	Psm3-3xPk-tag-7xhis-tag	591	Y			10.08	1
Mis4-HA-tag-3C	1195	L	Mis4-HA-tag-3C	1200	K			10.08	1
7xhis-tag-Psc3	897	K	7xhis-tag-Psc3	951	C	10.07	1
Psm1	494	E	Psm1	668	S	10.07	2	9.14	2
Psm3-3xPk-tag-7xhis-tag	903	I	Psm3-3xPk-tag-7xhis-tag	932	K	10.07	1
Psm1	69	K	Psm1	78	F	10.07	1	9.97	1
Psm3-3xPk-tag-7xhis-tag	696	S	Psm3-3xPk-tag-7xhis-tag	701	I	10.07	4	8.62	2
Psm1	436	V	Psm1	724	K	10.07	1	5.51	2
Psm1	1035	E	Psm1	1040	K	6.14	2
Psm3-3xPk-tag-7xhis-tag	372	K	Psm3-3xPk-tag-7xhis-tag	790	S			10.06	1
Psm1	432	L	Psm1	742	Y	7.8	1	10.06	1
Mis4-HA-tag-3C	898	K	Mis4-HA-tag-3C	917	V	10.05	1
7xhis-tag-Psc3	571	E	7xhis-tag-Psc3	635	T			10.05	1
Psm1	779	E	Psm1	787	K	10.04	2	8.16	1
Mis4-HA-tag-3C	703	E	Mis4-HA-tag-3C	722	K	10.04	1
Mis4-HA-tag-3C	1530	S	Mis4-HA-tag-3C	1537	K	8.14	1	10.03	2
Mis4-HA-tag-3C	898	K	Mis4-HA-tag-3C	905	D	10.02	1
Psm1	752	H	Psm3-3xPk-tag-7xhis-tag	420	Y	10.02	2	9.05	2
Mis4-HA-tag-3C	76	F	Ssl3	2	T	10.01	1
Psm1	539	S	Psm1	549	F	10.01	2
Mis4-HA-tag-3C	807	K	Mis4-HA-tag-3C	1087	L	10.01	1
Psm1	1193	L	Rad21-HA-tag-3c	547	S			10.01	1
Mis4-HA-tag-3C	110	L	Ssl3	317	K			10.01	1
Psm3-3xPk-tag-7xhis-tag	964	L	Psm3-3xPk-tag-7xhis-tag	967	Y	9.63	5	10.01	2
Psm3-3xPk-tag-7xhis-tag	206	E	Psm3-3xPk-tag-7xhis-tag	213	Y	9.92	8	10	8
Psm3-3xPk-tag-7xhis-tag	275	T	Psm3-3xPk-tag-7xhis-tag	883	S			9.99	1
Psm1	503	K	Psm1	510	E	6.55	1	9.99	2
Psm1	493	L	Psm1	668	S	9.77	1	9.99	3
Psm1	913	L	Psm3-3xPk-tag-7xhis-tag	908	K			9.98	2
Ssl3	130	K	Ssl3	141	E	7.31	1	9.98	1
Psm3-3xPk-tag-7xhis-tag	533	K	Psm3-3xPk-tag-7xhis-tag	607	D	6.81	1	9.97	1
Psm1	62	K	Psm1	77	D			9.97	1
Psm1	387	R	Psm1	780	K	9.28	2	9.95	1
Mis4-HA-tag-3C	475	E	Mis4-HA-tag-3C	1552	S	9.94	1
Ssl3	460	H	Ssl3	494	K	6.43	1	9.94	2
Mis4-HA-tag-3C	918	L	Mis4-HA-tag-3C	956	K	9.93	1
Psm1	712	H	Psm3-3xPk-tag-7xhis-tag	716	K			9.93	1
Psm3-3xPk-tag-7xhis-tag	884	D	Psm3-3xPk-tag-7xhis-tag	932	K	9.92	1
Psm3-3xPk-tag-7xhis-tag	603	Y	Psm3-3xPk-tag-7xhis-tag	610	F	9.92	4	9.86	3
7xhis-tag-Psc3	489	L	Psm1	591	K	9.92	1
Psm1	798	D	Psm1	811	K			9.92	1
Psm3-3xPk-tag-7xhis-tag	679	K	Psm3-3xPk-tag-7xhis-tag	879	N	9.91	1
7xhis-tag-Psc3	802	D	7xhis-tag-Psc3	854	S	9.91	1	6.06	1
Mis4-HA-tag-3C	1546	Y	Rad21-HA-tag-3c	221	N	9.91	1
Psm1	328	K	Psm3-3xPk-tag-7xhis-tag	836	I			9.91	1
Psm1	314	K	Psm1	862	E	9.9	1
Psm3-3xPk-tag-7xhis-tag	206	E	Rad21-HA-tag-3c	87	K	9.9	3
Psm1	1015	S	Rad21-HA-tag-3c	218	H	9.9	1
Psm1	692	G	Psm1	699	S	9.9	2
Psm1	1041	L	Psm1	1050	K	9.9	1
Psm1	591	K	Psm1	613	E			9.9	2
Psm3-3xPk-tag-7xhis-tag	295	Y	Psm3-3xPk-tag-7xhis-tag	865	K	9.65	3	9.9	3
Psm1	750	Q	Psm3-3xPk-tag-7xhis-tag	413	S			9.9	1
Psm3-3xPk-tag-7xhis-tag	488	D	Psm3-3xPk-tag-7xhis-tag	679	K	9.89	1
Psm3-3xPk-tag-7xhis-tag	52	A	Psm3-3xPk-tag-7xhis-tag	118	K	9.89	1
Mis4-HA-tag-3C	54	Q	Ssl3	2	T	9.89	2	9.57	1
Psm3-3xPk-tag-7xhis-tag	211	A	Psm3-3xPk-tag-7xhis-tag	975	Y	9.89	1
Psm1	904	K	Psm3-3xPk-tag-7xhis-tag	895	L			9.89	1
Psm3-3xPk-tag-7xhis-tag	1020	T	Psm3-3xPk-tag-7xhis-tag	1062	D	9.88	1
Psm1	577	F	Psm1	586	S			9.88	1
Psm1	699	S	Psm1	749	K	9.87	1
Psm1	652	V	Psm3-3xPk-tag-7xhis-tag	570	K			9.87	2
Ssl3	2	T	Ssl3	149	I	7.34	1	9.87	1
Mis4-HA-tag-3C	110	L	Mis4-HA-tag-3C	121	S	8.11	1	9.87	1
Mis4-HA-tag-3C	265	E	Mis4-HA-tag-3C	406	K			9.86	1
Psm3-3xPk-tag-7xhis-tag	670	I	Psm3-3xPk-tag-7xhis-tag	674	K			9.86	1
7xhis-tag-Psc3	492	E	Ssl3	494	K			9.86	2
Mis4-HA-tag-3C	742	Q	Mis4-HA-tag-3C	744	S	9.85	1
Psm1	296	K	Psm1	874	E	8.42	2	9.85	1
Psm3-3xPk-tag-7xhis-tag	320	K	Psm3-3xPk-tag-7xhis-tag	844	E	9.04	5	9.85	2
7xhis-tag-Psc3	910	S	7xhis-tag-Psc3	918	R	8.13	5	9.85	3
Mis4-HA-tag-3C	548	V	Mis4-HA-tag-3C	722	K	8.86	7	9.85	3
Ssl3	507	E	Ssl3	513	K	6.95	1	7.34	1
Rad21-HA-tag-3c	87	K	Ssl3	514	D	9.84	1
Psm3-3xPk-tag-7xhis-tag	188	K	Rad21-HA-tag-3c	93	G			9.84	1
Mis4-HA-tag-3C	143	K	Ssl3	82	S	9.83	1
Mis4-HA-tag-3C	887	E	Mis4-HA-tag-3C	956	K	9.83	1
Psm1	299	K	Psm3-3xPk-tag-7xhis-tag	870	G	7.25	5	9.83	12
Psm3-3xPk-tag-7xhis-tag	350	K	Ssl3	368	Q	9.82	1
Psm1	368	E	Psm3-3xPk-tag-7xhis-tag	805	K	9.82	1	7.06	1
Psm1	263	I	Psm1	270	T	8.86	1	9.82	2
Psm1	346	L	Psm1	830	K	9.81	1
Mis4-HA-tag-3C	532	S	Mis4-HA-tag-3C	736	C	9.81	1
Psm1	62	K	Psm1	76	T			9.81	2
Psm1	422	V	Psm3-3xPk-tag-7xhis-tag	747	S			9.81	3
Psm1	69	K	Psm3-3xPk-tag-7xhis-tag	1085	N	9.8	2	7.55	2
Psm3-3xPk-tag-7xhis-tag	340	K	Psm3-3xPk-tag-7xhis-tag	820	E	9.8	1
7xhis-tag-Psc3	831	K	7xhis-tag-Psc3	907	T	9.79	1
Psm1	749	K	Psm3-3xPk-tag-7xhis-tag	419	E	9.78	1	9.79	5
Psm3-3xPk-tag-7xhis-tag	306	E	Psm3-3xPk-tag-7xhis-tag	851	K	9.38	2	9.79	1
Psm1	988	Y	Psm1	997	N	9.78	1	9.08	1
Psm1	171	S	Psm1	1075	S			9.78	1
7xhis-tag-Psc3	492	E	Mis4-HA-tag-3C	21	K	9.77	1
Psm3-3xPk-tag-7xhis-tag	901	T	Psm3-3xPk-tag-7xhis-tag	908	K	9.77	3
Psm3-3xPk-tag-7xhis-tag	415	Y	Psm3-3xPk-tag-7xhis-tag	420	Y	8.51	2	9.76	1
Psm1	947	L	Psm1	951	S	7.8	1	9.75	1
Psm3-3xPk-tag-7xhis-tag	525	Y	Psm3-3xPk-tag-7xhis-tag	672	N	8.61	1	9.75	1
Psm1	545	L	Psm3-3xPk-tag-7xhis-tag	659	Y			9.75	1
Mis4-HA-tag-3C	237	E	Mis4-HA-tag-3C	273	K	9.74	3
Psm1	380	K	Psm1	799	E	9.74	2
Ssl3	501	M	Ssl3	513	K	9.74	1
Rad21-HA-tag-3c	579	S	Rad21-HA-tag-3c	588	V			9.74	1
Psm1	568	K	Psm3-3xPk-tag-7xhis-tag	903	I	7.8	3	9.74	2
Psm1	338	D	Psm1	830	K	9.73	1
Mis4-HA-tag-3C	526	V	Mis4-HA-tag-3C	542	T	9.73	1
Ssl3	437	K	Ssl3	442	I	9.73	1
Psm1	823	E	Psm3-3xPk-tag-7xhis-tag	805	K	9.67	2
Mis4-HA-tag-3C	524	E	Psm3-3xPk-tag-7xhis-tag	925	K	9.72	2
Psm1	857	Y	Psm1	865	E	9.71	1
Mis4-HA-tag-3C	127	T	Mis4-HA-tag-3C	130	L	6.29	5	9.71	3
7xhis-tag-Psc3	801	K	7xhis-tag-Psc3	859	D	8.34	2	9.71	1
Psm1	765	K	Psm1	768	D			9.71	2
Psm1	69	K	Psm3-3xPk-tag-7xhis-tag	1091	Q	9.7	2
Psm3-3xPk-tag-7xhis-tag	223	L	Psm3-3xPk-tag-7xhis-tag	932	K	9.7	1
Psm1	555	E	Psm3-3xPk-tag-7xhis-tag	237	S	9.7	1
Psm1	478	T	Psm1	694	I	9.69	1
Psm1	255	L	Psm1	918	T	9.69	1
Psm1	198	K	Psm1	1031	L	9.69	1
Mis4-HA-tag-3C	710	Y	Mis4-HA-tag-3C	713	W	9.68	1
Psm1	400	K	Psm3-3xPk-tag-7xhis-tag	392	D	9.68	2
Psm1	392	K	Psm1	779	E	9.67	1
Ssl3	35	L	Ssl3	317	K	9.67	1
Rad21-HA-tag-3c	2	F	Rad21-HA-tag-3c	11	K	9.67	2	9.28	2
7xhis-tag-Psc3	734	E	Mis4-HA-tag-3C	113	K			9.67	1
Ssl3	317	K	Ssl3	325	E	9.66	1
Mis4-HA-tag-3C	1522	Y	Mis4-HA-tag-3C	1536	K	9.66	1	8.28	1
Mis4-HA-tag-3C	1262	F	Mis4-HA-tag-3C	1278	S			9.66	1
7xhis-tag-Psc3	86	D	Rad21-HA-tag-3c	356	K	8.79	1	9.66	3
Psm1	334	K	Psm1	442	E	9.65	1
Psm1	673	D	Psm1	699	S	9.65	1
Mis4-HA-tag-3C	426	P	Mis4-HA-tag-3C	429	S	9.22	2	9.65	1
Mis4-HA-tag-3C	533	T	Mis4-HA-tag-3C	738	D	8.72	1	9.65	2
Mis4-HA-tag-3C	826	K	Mis4-HA-tag-3C	841	L	9.64	1
Psm1	367	K	Psm1	799	E	9.64	1
Psm3-3xPk-tag-7xhis-tag	444	Q	Psm3-3xPk-tag-7xhis-tag	833	K			9.64	2
Ssl3	366	D	Ssl3	376	K	9.63	1
Psm1	382	E	Psm1	797	Y	9.63	2
Psm3-3xPk-tag-7xhis-tag	678	I	Psm3-3xPk-tag-7xhis-tag	679	K	8.38	1
Psm3-3xPk-tag-7xhis-tag	587	K	Psm3-3xPk-tag-7xhis-tag	616	Q	9.62	1
Mis4-HA-tag-3C	696	C	Mis4-HA-tag-3C	701	S	9.62	1
Mis4-HA-tag-3C	1397	E	Mis4-HA-tag-3C	1555	K	9.62	1	8.64	1
Psm1	380	K	Psm3-3xPk-tag-7xhis-tag	801	D			9.62	2
Psm1	685	D	Psm1	700	S	7.43	1	9.62	1
Psm3-3xPk-tag-7xhis-tag	745	H	Psm3-3xPk-tag-7xhis-tag	814	K			9.61	1
Psm1	378	E	Psm3-3xPk-tag-7xhis-tag	787	K			9.61	1
Mis4-HA-tag-3C	1434	K	Mis4-HA-tag-3C	1440	G			9.61	3
Psm3-3xPk-tag-7xhis-tag	115	T	Psm3-3xPk-tag-7xhis-tag	116	V	9.6	9
Psm3-3xPk-tag-7xhis-tag	213	Y	Psm3-3xPk-tag-7xhis-tag	972	K			9.6	1
Psm1	442	E	Psm1	726	T	9.59	1
Psm1	1208	Y	Psm1	1211	Q	9.59	1
Mis4-HA-tag-3C	569	Y	Mis4-HA-tag-3C	576	K	9.58	3
7xhis-tag-Psc3	831	K	7xhis-tag-Psc3	905	P	9.58	1
Psm3-3xPk-tag-7xhis-tag	415	Y	Psm3-3xPk-tag-7xhis-tag	418	T	8.69	2	9.58	2
Mis4-HA-tag-3C	915	L	Mis4-HA-tag-3C	1271	K	9.57	1	7.53	1
Mis4-HA-tag-3C	806	M	Mis4-HA-tag-3C	808	T	9.57	2	7.53	1
Psm1	417	S	Psm1	757	E	9.57	2
Mis4-HA-tag-3C	268	Y	Mis4-HA-tag-3C	409	H	9.57	1	7.8	1
Psm3-3xPk-tag-7xhis-tag	531	L	Psm3-3xPk-tag-7xhis-tag	603	Y			9.57	1
Psm3-3xPk-tag-7xhis-tag	170	N	Psm3-3xPk-tag-7xhis-tag	1013	K	7.8	1	9.57	1
Mis4-HA-tag-3C	1088	E	Mis4-HA-tag-3C	1102	T	9.56	1
Psm1	299	K	Psm1	874	E	9.56	1	5.16	2
Psm1	658	L	Psm3-3xPk-tag-7xhis-tag	651	K	9.56	1
Psm1	421	I	Psm3-3xPk-tag-7xhis-tag	747	S			9.56	1
Mis4-HA-tag-3C	1101	A	Psm3-3xPk-tag-7xhis-tag	118	K	9.55	1	7.53	1
7xhis-tag-Psc3	801	K	7xhis-tag-Psc3	853	A	9.55	1
7xhis-tag-Psc3	910	S	7xhis-tag-Psc3	917	N	7.87	2	9.55	1
Psm1	809	T	Psm1	812	Q	9.54	3	7.53	3
Psm3-3xPk-tag-7xhis-tag	716	K	Psm3-3xPk-tag-7xhis-tag	838	S	9.54	1	8.59	2
Ssl3	494	K	Ssl3	503	I	9.54	1	6.7	1
Rad21-HA-tag-3c	568	T	Rad21-HA-tag-3c	573	V	8.16	1	9.54	1
Psm1	328	K	Psm3-3xPk-tag-7xhis-tag	838	S	8.8	1	9.54	1
Psm1	314	K	Psm1	857	Y	9.53	1
Psm3-3xPk-tag-7xhis-tag	258	G	Psm3-3xPk-tag-7xhis-tag	271	K			9.53	1
Mis4-HA-tag-3C	467	Y	Psm3-3xPk-tag-7xhis-tag	932	K	9.52	1
Mis4-HA-tag-3C	31	S	Mis4-HA-tag-3C	51	E			9.52	1
Psm3-3xPk-tag-7xhis-tag	1011	Q	Psm3-3xPk-tag-7xhis-tag	1013	K			8.15	2
7xhis-tag-Psc3	856	Y	7xhis-tag-Psc3	864	E	8.33	1	9.52	1
Psm1	778	E	Psm1	787	K	9.51	1	8.69	1
Psm1	651	T	Psm1	657	G	9.51	1
Psm1	703	I	Psm3-3xPk-tag-7xhis-tag	457	S	9.51	2
Mis4-HA-tag-3C	113	K	Mis4-HA-tag-3C	137	M			9.51	1
Psm1	737	K	Psm3-3xPk-tag-7xhis-tag	423	M	7.52	1	9.51	1
Mis4-HA-tag-3C	1257	D	Mis4-HA-tag-3C	1278	S			9.51	1
Psm1	923	E	Psm3-3xPk-tag-7xhis-tag	908	K			9.5	1
Ssl3	510	K	Ssl3	542	A	9.49	1
Psm1	1210	D	Rad21-HA-tag-3c	557	K	9.49	1
Psm1	173	E	Psm1	1069	K	9.48	3	6.6	1
Psm1	415	K	Psm1	750	Q	9.48	1	7.13	1
Rad21-HA-tag-3c	5	E	Rad21-HA-tag-3c	16	K	9.48	1
Mis4-HA-tag-3C	523	S	Mis4-HA-tag-3C	544	H			9.48	1
Psm1	417	S	Psm1	752	H	9.47	2
Psm1	711	L	Psm1	724	K			9.47	1
Ssl3	2	T	Ssl3	155	Q	7.65	1	9.47	1
Psm1	494	E	Psm1	670	K	7.83	1	9.47	5
7xhis-tag-Psc3	165	E	7xhis-tag-Psc3	177	K	9.46	1
Psm3-3xPk-tag-7xhis-tag	189	I	Psm3-3xPk-tag-7xhis-tag	195	Y	9.46	1
Psm1	1192	S	Psm1	1195	N	9.46	1	9.38	1
Psm1	201	G	Rad21-HA-tag-3c	87	K			9.46	1
Psm3-3xPk-tag-7xhis-tag	218	N	Psm3-3xPk-tag-7xhis-tag	956	K	8.22	1	9.46	1
Psm3-3xPk-tag-7xhis-tag	302	K	Psm3-3xPk-tag-7xhis-tag	858	E	9.45	1
Mis4-HA-tag-3C	256	G	Mis4-HA-tag-3C	260	S	9.45	3
Psm3-3xPk-tag-7xhis-tag	1086	S	Psm3-3xPk-tag-7xhis-tag	1090	E			9.44	1
Mis4-HA-tag-3C	446	S	Mis4-HA-tag-3C	452	A	9.43	1
Psm3-3xPk-tag-7xhis-tag	1020	T	Psm3-3xPk-tag-7xhis-tag	1055	I	9.43	1
Psm1	537	Y	Psm1	648	L	7.04	1	9.43	1
Psm1	700	S	Psm3-3xPk-tag-7xhis-tag	462	K	7.75	1	9.43	1
Psm3-3xPk-tag-7xhis-tag	198	E	Rad21-HA-tag-3c	89	S	9.42	1
Psm3-3xPk-tag-7xhis-tag	12	K	Psm3-3xPk-tag-7xhis-tag	66	H			9.42	1
Psm1	901	L	Psm3-3xPk-tag-7xhis-tag	891	S			9.42	2
Psm1	487	S	Psm1	676	D	9.41	1
Mis4-HA-tag-3C	618	M	Mis4-HA-tag-3C	623	T	9.41	1
Mis4-HA-tag-3C	1135	E	Psm3-3xPk-tag-7xhis-tag	621	T	9.41	1
Psm1	251	E	Psm3-3xPk-tag-7xhis-tag	908	K			9.41	1
Psm1	503	K	Psm1	674	D			9.41	3
Psm3-3xPk-tag-7xhis-tag	32	G	Psm3-3xPk-tag-7xhis-tag	1150	S			9.41	1
7xhis-tag-Psc3	492	E	Psm3-3xPk-tag-7xhis-tag	932	K			9.4	1
Psm1	187	K	Psm3-3xPk-tag-7xhis-tag	178	I			9.4	2
Mis4-HA-tag-3C	825	S	Mis4-HA-tag-3C	839	L	9.39	1
Psm1	199	K	Psm1	205	E	9.39	2	7.27	1
Mis4-HA-tag-3C	655	S	Mis4-HA-tag-3C	661	N	9.38	2
Psm1	857	Y	Psm1	863	A	9.38	2
Psm1	458	E	Psm1	699	S	9.38	1	7.06	1
Psm1	328	K	Psm1	436	V	9.33	1	9.38	1
Psm3-3xPk-tag-7xhis-tag	30	I	Psm3-3xPk-tag-7xhis-tag	1144	K	9.37	1
Ssl3	503	I	Ssl3	512	S			9.36	1
Mis4-HA-tag-3C	910	I	Psm3-3xPk-tag-7xhis-tag	105	K			9.37	1
Mis4-HA-tag-3C	240	E	Mis4-HA-tag-3C	298	K			9.35	1
Mis4-HA-tag-3C	1434	K	Mis4-HA-tag-3C	1441	I	7.56	2	9.35	3
Psm1	296	K	Psm3-3xPk-tag-7xhis-tag	871	L			9.34	3
Psm1	379	D	Psm3-3xPk-tag-7xhis-tag	372	K	8.91	1	9.34	2
Psm1	496	S	Psm1	512	L	9.33	2	8.73	1
Psm1	195	S	Psm1	1039	A	9.33	1	7.89	1
Psm3-3xPk-tag-7xhis-tag	757	L	Psm3-3xPk-tag-7xhis-tag	773	S			9.33	1
Psm1	299	K	Psm3-3xPk-tag-7xhis-tag	871	L	8.65	5	9.33	11
Psm3-3xPk-tag-7xhis-tag	119	T	Rad21-HA-tag-3c	8	L	9.32	1
Psm1	243	K	Psm1	994	E			9.32	1
Psm3-3xPk-tag-7xhis-tag	1143	V	Psm3-3xPk-tag-7xhis-tag	1147	S			9.32	1
Psm3-3xPk-tag-7xhis-tag	468	K	Psm3-3xPk-tag-7xhis-tag	693	E	8.04	3	9.32	1
Psm1	28	T	Rad21-HA-tag-3c	560	L	9.31	1
Mis4-HA-tag-3C	580	T	Rad21-HA-tag-3c	77	E	9.3	1
Psm1	198	K	Psm1	1032	E	6.72	1	9.3	1
Psm3-3xPk-tag-7xhis-tag	409	T	Psm3-3xPk-tag-7xhis-tag	759	T			9.3	1
Mis4-HA-tag-3C	1258	E	Mis4-HA-tag-3C	1280	K			9.3	1
Psm1	801	H	Psm1	803	T	8.88	1	9.3	1
Mis4-HA-tag-3C	21	K	Ssl3	140	A	9.29	1
7xhis-tag-Psc3	444	C	7xhis-tag-Psc3	450	S	9.29	1	8.08	1
Psm3-3xPk-tag-7xhis-tag	511	A	Psm3-3xPk-tag-7xhis-tag	525	Y	9.29	1	7.7	1
Psm3-3xPk-tag-7xhis-tag	372	K	Psm3-3xPk-tag-7xhis-tag	788	S	9.29	1
Psm1	496	S	Psm1	928	V	8.89	1	9.29	1
Psm1	453	K	Psm1	714	L			9.29	1
Psm1	1016	E	Rad21-HA-tag-3c	108	K			9.28	1
Psm3-3xPk-tag-7xhis-tag	210	L	Psm3-3xPk-tag-7xhis-tag	973	K			9.28	1
Psm3-3xPk-tag-7xhis-tag	378	K	Psm3-3xPk-tag-7xhis-tag	774	E			9.28	1
Psm1	1215	S	Rad21-HA-tag-3c	563	K	9.27	1
Psm3-3xPk-tag-7xhis-tag	181	E	Psm3-3xPk-tag-7xhis-tag	1069	K	9.26	1
Mis4-HA-tag-3C	1537	K	Rad21-HA-tag-3c	176	E	9.26	1
Ssl3	438	H	Ssl3	444	K	9.25	1
Mis4-HA-tag-3C	1332	C	Mis4-HA-tag-3C	1368	T	9.25	1
Mis4-HA-tag-3C	1087	L	Mis4-HA-tag-3C	1200	K	9.25	3
Mis4-HA-tag-3C	1389	I	Mis4-HA-tag-3C	1437	K			9.24	1
Mis4-HA-tag-3C	532	S	Mis4-HA-tag-3C	737	I			9.24	1
Mis4-HA-tag-3C	546	K	Mis4-HA-tag-3C	722	K	9.23	1
Psm1	69	K	Psm1	76	T	9.23	1
Psm1	69	K	Psm1	75	N			9.23	1
Psm3-3xPk-tag-7xhis-tag	233	D	Psm3-3xPk-tag-7xhis-tag	930	K	9.22	1
Mis4-HA-tag-3C	444	S	Mis4-HA-tag-3C	473	I	9.22	1
7xhis-tag-Psc3	492	E	Mis4-HA-tag-3C	113	K			9.22	1
Mis4-HA-tag-3C	1386	A	Mis4-HA-tag-3C	1427	K			9.22	1
Ssl3	329	S	Ssl3	332	W	8.96	1	9.22	1
Mis4-HA-tag-3C	1	M	Mis4-HA-tag-3C	26	T	9.21	1
Psm3-3xPk-tag-7xhis-tag	243	E	Psm3-3xPk-tag-7xhis-tag	924	K	9.21	1
Psm3-3xPk-tag-7xhis-tag	1086	S	Psm3-3xPk-tag-7xhis-tag	1088	D	8.43	1	9.2	1
Psm1	367	K	Psm3-3xPk-tag-7xhis-tag	805	K	9.19	2	8.9	2
Psm1	754	S	Psm3-3xPk-tag-7xhis-tag	416	L	9.19	1
Ssl3	144	A	Ssl3	150	Y			9.19	3
Mis4-HA-tag-3C	1261	I	Mis4-HA-tag-3C	1273	K	9.18	1
Psm1	69	K	Psm1	77	D	8.43	2	9.18	1
Rad21-HA-tag-3c	579	S	Rad21-HA-tag-3c	585	E	9.17	1
Psm3-3xPk-tag-7xhis-tag	1103	S	Psm3-3xPk-tag-7xhis-tag	1105	C	9.17	2
Mis4-HA-tag-3C	1102	T	Psm3-3xPk-tag-7xhis-tag	522	E			9.17	1
Rad21-HA-tag-3c	559	S	Rad21-HA-tag-3c	565	D	7.96	2
Mis4-HA-tag-3C	1	M	Ssl3	389	A			9.16	1
7xhis-tag-Psc3	645	F	Psm3-3xPk-tag-7xhis-tag	700	K	9.15	1
Psm1	703	I	Psm3-3xPk-tag-7xhis-tag	462	K	9.15	1
Psm1	900	K	Psm3-3xPk-tag-7xhis-tag	893	E			9.15	2
Mis4-HA-tag-3C	496	S	Mis4-HA-tag-3C	907	E	9.14	1
Psm3-3xPk-tag-7xhis-tag	1144	K	Rad21-HA-tag-3c	548	E	9.14	1
Psm1	371	K	Psm1	375	L	7.96	2	9.14	1
Psm1	724	K	Psm3-3xPk-tag-7xhis-tag	728	E			9.14	2
Psm1	256	K	Psm1	922	S	9.13	1
Psm3-3xPk-tag-7xhis-tag	117	S	Psm3-3xPk-tag-7xhis-tag	121	V	9.13	1
Psm1	442	E	Psm1	722	K			9.13	1
Mis4-HA-tag-3C	424	L	Mis4-HA-tag-3C	427	K	9.12	2
Psm3-3xPk-tag-7xhis-tag	942	F	Psm3-3xPk-tag-7xhis-tag	945	Y	6.89	2	9.12	2
7xhis-tag-Psc3	762	I	7xhis-tag-Psc3	816	K	9.11	1
Psm3-3xPk-tag-7xhis-tag	210	L	Rad21-HA-tag-3c	89	S	9.1	1
Psm3-3xPk-tag-7xhis-tag	372	K	Psm3-3xPk-tag-7xhis-tag	789	L	9.1	1
7xhis-tag-Psc3	731	T	7xhis-tag-Psc3	737	I	9.1	1
Psm3-3xPk-tag-7xhis-tag	207	K	Rad21-HA-tag-3c	90	F			9.1	1
Mis4-HA-tag-3C	528	S	Mis4-HA-tag-3C	548	V			9.1	1
Psm1	699	S	Psm3-3xPk-tag-7xhis-tag	162	V			9.1	1
Psm1	428	K	Psm1	736	K			9.1	1
Ssl3	489	S	Ssl3	493	G			9.1	1
Psm3-3xPk-tag-7xhis-tag	32	G	Psm3-3xPk-tag-7xhis-tag	1144	K	9.09	1
7xhis-tag-Psc3	450	S	7xhis-tag-Psc3	455	I	9.09	1	7.72	1
Psm1	211	E	Psm1	1033	T			8	2
Mis4-HA-tag-3C	898	K	Mis4-HA-tag-3C	907	E	9.09	1
Psm1	333	E	Psm1	830	K			9.08	1
Mis4-HA-tag-3C	182	C	Ssl3	253	T	7.45	1	9.08	1
Psm1	380	K	Psm3-3xPk-tag-7xhis-tag	372	K			9.08	1
Mis4-HA-tag-3C	113	K	Psm1	1032	E			9.08	1
Psm1	371	K	Psm3-3xPk-tag-7xhis-tag	801	D	9.07	1
Psm1	172	L	Psm1	1075	S	9.07	1
Ssl3	462	S	Ssl3	488	L			9.07	1
Psm1	1216	S	Rad21-HA-tag-3c	558	D	9.06	1
Mis4-HA-tag-3C	1262	F	Mis4-HA-tag-3C	1280	K	8.33	1	9.06	1
Mis4-HA-tag-3C	113	K	Ssl3	470	Q	9.05	1
Psm3-3xPk-tag-7xhis-tag	562	T	Psm3-3xPk-tag-7xhis-tag	584	L			9.05	2
Mis4-HA-tag-3C	268	Y	Mis4-HA-tag-3C	410	E			9.05	1
Mis4-HA-tag-3C	522	D	Mis4-HA-tag-3C	542	T			9.05	1
Psm1	328	K	Psm3-3xPk-tag-7xhis-tag	841	R	9.04	2	8.86	2
Mis4-HA-tag-3C	117	S	Ssl3	37	D			9.04	1
Psm1	379	D	Psm1	383	Y	8.91	3	9.04	5
Ssl3	498	A	Ssl3	504	S	9.03	2
Mis4-HA-tag-3C	1258	E	Mis4-HA-tag-3C	1278	S			9.03	1
Mis4-HA-tag-3C	1536	K	Mis4-HA-tag-3C	1548	D	9.02	1
Psm1	547	K	Psm1	642	N	9.02	1
Psm3-3xPk-tag-7xhis-tag	857	Y	Psm3-3xPk-tag-7xhis-tag	861	L	9.02	1
Mis4-HA-tag-3C	537	H	Mis4-HA-tag-3C	553	S			9.02	1
Psm1	922	S	Psm1	928	V			9.02	1
Psm1	299	K	Psm3-3xPk-tag-7xhis-tag	869	S			9.02	1
Psm3-3xPk-tag-7xhis-tag	719	E	Psm3-3xPk-tag-7xhis-tag	726	K	9.01	1
Mis4-HA-tag-3C	143	K	Ssl3	328	E	9.01	2	8.42	2
Mis4-HA-tag-3C	113	K	Ssl3	37	D			9.01	1
Mis4-HA-tag-3C	86	Y	Mis4-HA-tag-3C	89	A			9.01	3
Mis4-HA-tag-3C	1249	S	Mis4-HA-tag-3C	1272	G	9	1
Mis4-HA-tag-3C	1264	A	Mis4-HA-tag-3C	1280	K	7.87	1	9	1
Psm3-3xPk-tag-7xhis-tag	955	K	Psm3-3xPk-tag-7xhis-tag	962	E	8.99	3	8.17	1
Psm1	503	K	Psm1	673	D	8.98	1	7.45	1
Mis4-HA-tag-3C	79	D	Mis4-HA-tag-3C	91	S			8.98	1
Psm3-3xPk-tag-7xhis-tag	811	E	Psm3-3xPk-tag-7xhis-tag	815	T	7.94	1	7.43	1
Mis4-HA-tag-3C	1264	A	Mis4-HA-tag-3C	1271	K	8.96	2
Psm1	198	K	Psm3-3xPk-tag-7xhis-tag	188	K			8.96	2
Mis4-HA-tag-3C	973	L	Mis4-HA-tag-3C	975	T	8.84	1	8.96	1
7xhis-tag-Psc3	84	E	Rad21-HA-tag-3c	356	K	8.73	1	8.96	1
Mis4-HA-tag-3C	240	E	Ssl3	130	K			8.95	1
Mis4-HA-tag-3C	239	S	Mis4-HA-tag-3C	297	E			8.95	1
Psm1	115	Y	Psm3-3xPk-tag-7xhis-tag	732	I			8.95	1
Psm3-3xPk-tag-7xhis-tag	309	S	Psm3-3xPk-tag-7xhis-tag	851	K	8.94	1
Psm1	704	T	Psm3-3xPk-tag-7xhis-tag	455	I	8.94	1	8.39	1
Mis4-HA-tag-3C	143	K	Ssl3	86	E	8.94	1
Psm3-3xPk-tag-7xhis-tag	409	T	Psm3-3xPk-tag-7xhis-tag	758	H			8.94	1
Mis4-HA-tag-3C	547	T	Mis4-HA-tag-3C	723	V	8.93	3
Mis4-HA-tag-3C	1320	L	Mis4-HA-tag-3C	1395	T			8.93	1
Psm1	194	H	Psm3-3xPk-tag-7xhis-tag	188	K			8.93	2
Psm3-3xPk-tag-7xhis-tag	901	T	Psm3-3xPk-tag-7xhis-tag	905	Q	8.92	3
Mis4-HA-tag-3C	113	K	Ssl3	315	D	8.92	1
Psm1	453	K	Psm1	718	I	7.81	1	8.92	1
Psm1	62	K	Psm3-3xPk-tag-7xhis-tag	162	V			8.92	1
Psm1	256	K	Psm1	931	W	8.91	1
Rad21-HA-tag-3c	2	F	Rad21-HA-tag-3c	52	M			8.91	1
Mis4-HA-tag-3C	877	K	Mis4-HA-tag-3C	913	L	8.9	1
Mis4-HA-tag-3C	566	I	Rad21-HA-tag-3c	108	K	8.9	1
Psm3-3xPk-tag-7xhis-tag	1031	I	Psm3-3xPk-tag-7xhis-tag	1034	K	8.9	1
7xhis-tag-Psc3	910	S	7xhis-tag-Psc3	914	N	8.09	3	8.9	2
Psm3-3xPk-tag-7xhis-tag	904	E	Psm3-3xPk-tag-7xhis-tag	932	K	8.89	1
Psm3-3xPk-tag-7xhis-tag	512	V	Psm3-3xPk-tag-7xhis-tag	533	K	8.89	1
Mis4-HA-tag-3C	113	K	Mis4-HA-tag-3C	474	E			8.89	1
Mis4-HA-tag-3C	515	C	Psm3-3xPk-tag-7xhis-tag	679	K			8.89	1
Psm3-3xPk-tag-7xhis-tag	169	E	Psm3-3xPk-tag-7xhis-tag	1013	K			8.89	3
Psm3-3xPk-tag-7xhis-tag	1034	K	Psm3-3xPk-tag-7xhis-tag	1042	E	8.88	2	8.51	1
Psm1	415	K	Psm1	753	L			8.88	1
Mis4-HA-tag-3C	530	S	Mis4-HA-tag-3C	551	I			8.87	1
Psm3-3xPk-tag-7xhis-tag	528	L	Psm3-3xPk-tag-7xhis-tag	674	K			8.87	1
Psm1	313	E	Psm3-3xPk-tag-7xhis-tag	301	S			8.87	1
Psm1	696	Y	Psm3-3xPk-tag-7xhis-tag	479	L	8.86	1
Psm1	496	S	Psm1	511	A			8.86	3
Psm1	310	S	Psm3-3xPk-tag-7xhis-tag	865	K			8.86	1
Psm1	568	K	Psm3-3xPk-tag-7xhis-tag	251	E			8.86	2
Psm3-3xPk-tag-7xhis-tag	557	N	Psm3-3xPk-tag-7xhis-tag	583	K	8.85	1
Psm1	913	L	Psm3-3xPk-tag-7xhis-tag	918	S	8.85	1
Psm1	396	N	Psm1	400	K	8.85	1
Psm3-3xPk-tag-7xhis-tag	331	S	Psm3-3xPk-tag-7xhis-tag	842	I			8.85	1
Mis4-HA-tag-3C	1436	L	Mis4-HA-tag-3C	1445	S	8.25	2	8.85	2
Psm1	988	Y	Psm1	998	D	8.21	2	8.85	1
Psm1	700	S	Psm3-3xPk-tag-7xhis-tag	162	V			8.85	1
Psm1	171	S	Psm1	1071	Q	8.84	1	8.42	1
Psm1	450	I	Psm1	722	K	8.83	1
Psm3-3xPk-tag-7xhis-tag	698	D	Psm3-3xPk-tag-7xhis-tag	702	T	8.83	1
7xhis-tag-Psc3	749	T	7xhis-tag-Psc3	753	D	8.83	1	8.42	1
Psm3-3xPk-tag-7xhis-tag	293	E	Psm3-3xPk-tag-7xhis-tag	302	K			8.83	1
Psm1	69	K	Rad21-HA-tag-3c	546	V			8.83	1
Mis4-HA-tag-3C	1273	K	Psm3-3xPk-tag-7xhis-tag	938	P			8.83	1
Rad21-HA-tag-3c	3	Y	Rad21-HA-tag-3c	52	M	8.82	1
Psm1	561	K	Psm3-3xPk-tag-7xhis-tag	251	E	8.82	2
Ssl3	500	K	Ssl3	501	M	8.82	1
Psm1	278	E	Psm1	900	K	8.82	3	7.25	1
Psm3-3xPk-tag-7xhis-tag	901	T	Psm3-3xPk-tag-7xhis-tag	904	E	8.82	3
Psm1	591	K	Psm1	605	V	5.97	2	8.82	1
Psm1	371	K	Psm1	376	L	8.7	1	8.82	1
Psm1	300	L	Psm1	879	K	8.81	3	8.04	1
Mis4-HA-tag-3C	534	E	Mis4-HA-tag-3C	739	K	8.81	1
Psm3-3xPk-tag-7xhis-tag	443	S	Psm3-3xPk-tag-7xhis-tag	834	A	8.81	1
Psm3-3xPk-tag-7xhis-tag	247	I	Psm3-3xPk-tag-7xhis-tag	908	K	8.81	1
Psm1	436	V	Psm1	736	K			8.81	1
Mis4-HA-tag-3C	1271	K	Mis4-HA-tag-3C	1334	I			8.81	1
Psm3-3xPk-tag-7xhis-tag	716	K	Psm3-3xPk-tag-7xhis-tag	851	K	8.8	3	7.91	2
Psm3-3xPk-tag-7xhis-tag	726	K	Psm3-3xPk-tag-7xhis-tag	835	E	8.56	3	8.8	2
Psm1	69	K	Psm1	151	E			8.8	1
Psm3-3xPk-tag-7xhis-tag	335	S	Psm3-3xPk-tag-7xhis-tag	835	E	8.79	1
Rad21-HA-tag-3c	553	S	Rad21-HA-tag-3c	590	L	7.54	1	8.79	1
Mis4-HA-tag-3C	903	S	Mis4-HA-tag-3C	955	L	8.78	1
Psm3-3xPk-tag-7xhis-tag	351	Y	Ssl3	367	D	8.78	1
Mis4-HA-tag-3C	512	I	Psm3-3xPk-tag-7xhis-tag	679	K			8.78	1
Mis4-HA-tag-3C	1401	F	Mis4-HA-tag-3C	1407	S	8.57	2	8.78	3
Psm3-3xPk-tag-7xhis-tag	413	S	Psm3-3xPk-tag-7xhis-tag	763	Q	8.77	1
7xhis-tag-Psc3	890	K	7xhis-tag-Psc3	910	S	8.77	2
Psm3-3xPk-tag-7xhis-tag	29	V	Psm3-3xPk-tag-7xhis-tag	1147	S			8.77	2
Mis4-HA-tag-3C	1318	K	Mis4-HA-tag-3C	1397	E			8.77	1
7xhis-tag-Psc3	860	N	7xhis-tag-Psc3	870	K			8.77	1
Rad21-HA-tag-3c	3	Y	Rad21-HA-tag-3c	17	V	8.76	1
Mis4-HA-tag-3C	1158	S	Mis4-HA-tag-3C	1162	D	8.76	2
Mis4-HA-tag-3C	982	E	Mis4-HA-tag-3C	1273	K	8.75	2	5.97	1
Psm3-3xPk-tag-7xhis-tag	1014	D	Psm3-3xPk-tag-7xhis-tag	1022	K	8.75	1
Mis4-HA-tag-3C	244	S	Rad21-HA-tag-3c	230	G			8.75	1
Psm1	900	K	Psm3-3xPk-tag-7xhis-tag	891	S			8.75	1
Mis4-HA-tag-3C	475	E	Psm3-3xPk-tag-7xhis-tag	973	K	8.74	1	6.74	1
Psm3-3xPk-tag-7xhis-tag	513	K	Psm3-3xPk-tag-7xhis-tag	532	F	8.74	1
Mis4-HA-tag-3C	909	T	Mis4-HA-tag-3C	1271	K			8.74	1
Psm3-3xPk-tag-7xhis-tag	237	S	Psm3-3xPk-tag-7xhis-tag	938	P	8.73	1
Psm3-3xPk-tag-7xhis-tag	1020	T	Psm3-3xPk-tag-7xhis-tag	1059	I	8.73	2
Mis4-HA-tag-3C	919	E	Mis4-HA-tag-3C	1200	K	8.73	1
Psm1	187	K	Psm3-3xPk-tag-7xhis-tag	190	D			8.73	1
Psm1	199	K	Psm1	1042	D	8.71	4	8.67	3
Mis4-HA-tag-3C	282	K	Psm1	521	E	8.71	1
Mis4-HA-tag-3C	722	K	Rad21-HA-tag-3c	154	T			8.71	1
Psm1	331	E	Psm3-3xPk-tag-7xhis-tag	716	K			8.71	1
Psm1	566	Y	Psm3-3xPk-tag-7xhis-tag	238	V	8.7	1
Psm1	247	S	Psm1	906	L	8.7	1
Ssl3	2	T	Ssl3	102	E	8.7	1
Ssl3	495	L	Ssl3	534	K	8.7	1
Psm1	255	L	Psm1	927	Y	8.7	1
Psm1	524	G	Psm1	610	S			8.7	1
Mis4-HA-tag-3C	221	K	Ssl3	141	E	7.41	1	8.7	1
Psm1	13	K	Psm1	77	D			8.7	1
Psm1	400	K	Psm1	772	I			8.7	1
Psm1	755	E	Psm3-3xPk-tag-7xhis-tag	418	T	8.69	2	7.63	2
Psm1	651	T	Psm1	656	T	8.69	1
Psm1	458	E	Psm1	700	S	8.69	1
Mis4-HA-tag-3C	64	Q	Ssl3	2	T	8.69	2
Psm1	568	K	Psm3-3xPk-tag-7xhis-tag	244	Q			8.69	1
7xhis-tag-Psc3	493	V	Psm1	591	K	8.68	1
Psm1	547	K	Psm3-3xPk-tag-7xhis-tag	661	D	8.68	3
Mis4-HA-tag-3C	1400	T	Mis4-HA-tag-3C	1405	E			8.68	1
Psm1	194	H	Psm3-3xPk-tag-7xhis-tag	186	S			8.68	1
Psm1	1015	S	Rad21-HA-tag-3c	217	V	8.67	1
Psm1	392	K	Psm1	780	K	8.67	1
Psm1	341	S	Psm1	830	K			8.67	1
Mis4-HA-tag-3C	883	Y	Mis4-HA-tag-3C	898	K			8.67	1
Mis4-HA-tag-3C	909	T	Mis4-HA-tag-3C	1550	I	8.66	1
Ssl3	375	L	Ssl3	379	Y	8.4	3	8.65	1
Psm3-3xPk-tag-7xhis-tag	293	E	Psm3-3xPk-tag-7xhis-tag	470	K			8.65	3
Psm3-3xPk-tag-7xhis-tag	716	K	Psm3-3xPk-tag-7xhis-tag	843	D	8.64	3	6.51	1
Ssl3	492	F	Ssl3	534	K	8.64	1
Psm3-3xPk-tag-7xhis-tag	1042	E	Psm3-3xPk-tag-7xhis-tag	1087	K	8.64	1
Psm3-3xPk-tag-7xhis-tag	24	S	Psm3-3xPk-tag-7xhis-tag	1146	M			8.64	1
Mis4-HA-tag-3C	113	K	Ssl3	141	E			8.63	1
Psm3-3xPk-tag-7xhis-tag	716	K	Psm3-3xPk-tag-7xhis-tag	834	A			8.63	1
Mis4-HA-tag-3C	1259	D	Mis4-HA-tag-3C	1271	K	8.62	2
Psm3-3xPk-tag-7xhis-tag	224	E	Psm3-3xPk-tag-7xhis-tag	930	K	8.62	1
Mis4-HA-tag-3C	523	S	Mis4-HA-tag-3C	538	S			8.62	1
Psm1	113	T	Psm1	120	E			8.62	1
Psm1	524	G	Psm1	612	Y	6.46	1	8.62	1
Psm3-3xPk-tag-7xhis-tag	148	T	Psm3-3xPk-tag-7xhis-tag	191	E			8.62	1
Mis4-HA-tag-3C	961	P	Mis4-HA-tag-3C	1273	K			8.62	1
Psm3-3xPk-tag-7xhis-tag	511	A	Psm3-3xPk-tag-7xhis-tag	674	K			8.62	1
Psm1	199	K	Psm1	1048	A	8.61	2
Psm1	198	K	Psm1	1048	A	8.61	2
7xhis-tag-Psc3	426	K	Ssl3	533	Q			8.61	1
Psm3-3xPk-tag-7xhis-tag	195	Y	Rad21-HA-tag-3c	88	M	8.6	1
Ssl3	500	K	Ssl3	531	S	8.6	1
Mis4-HA-tag-3C	256	G	Mis4-HA-tag-3C	261	S	8.6	3	6.81	2
Psm1	916	N	Psm3-3xPk-tag-7xhis-tag	908	K	8.59	1
Mis4-HA-tag-3C	416	A	Psm3-3xPk-tag-7xhis-tag	932	K			8.59	1
Psm1	199	K	Psm1	204	A	8.22	1	8.59	1
Psm3-3xPk-tag-7xhis-tag	617	V	Psm3-3xPk-tag-7xhis-tag	651	K	8.58	1
Psm3-3xPk-tag-7xhis-tag	1001	S	Psm3-3xPk-tag-7xhis-tag	1002	I	8.58	1
Mis4-HA-tag-3C	634	K	Mis4-HA-tag-3C	1253	L	8.58	1
Psm1	266	R	Psm1	279	K	8.58	2
Mis4-HA-tag-3C	85	F	Ssl3	2	T	8.58	1
Mis4-HA-tag-3C	567	V	Rad21-HA-tag-3c	87	K	8.57	1
Psm1	428	K	Psm3-3xPk-tag-7xhis-tag	416	L	8.57	1	8.27	1
Psm1	367	K	Psm1	800	I	8.57	1
Psm1	228	S	Psm1	1017	E	8.57	1
Rad21-HA-tag-3c	80	T	Rad21-HA-tag-3c	91	Q			8.57	1
Psm3-3xPk-tag-7xhis-tag	724	P	Psm3-3xPk-tag-7xhis-tag	731	T	6.69	3	8.57	2
Psm3-3xPk-tag-7xhis-tag	32	G	Psm3-3xPk-tag-7xhis-tag	1147	S	6.96	2	8.57	1
Mis4-HA-tag-3C	1197	K	Mis4-HA-tag-3C	1237	E	8.56	1
Psm1	592	F	Psm1	610	S	8.34	1	8.56	1
Mis4-HA-tag-3C	221	K	Ssl3	140	A			8.56	1
Ssl3	510	K	Ssl3	543	L	7.74	4	8.56	6
7xhis-tag-Psc3	831	K	7xhis-tag-Psc3	902	A	8.55	1
Psm1	198	K	Psm1	1034	V	8.55	2
Mis4-HA-tag-3C	62	I	Ssl3	2	T	8.54	2	8.04	1
Mis4-HA-tag-3C	134	S	Mis4-HA-tag-3C	142	E	7.02	7	8.54	9
Mis4-HA-tag-3C	827	S	Psm3-3xPk-tag-7xhis-tag	712	Q	8.53	4
Rad21-HA-tag-3c	557	K	Rad21-HA-tag-3c	595	L			8.53	1
Psm1	414	S	Psm1	757	E			8.53	1
Psm3-3xPk-tag-7xhis-tag	716	K	Psm3-3xPk-tag-7xhis-tag	836	I			8.53	2
Mis4-HA-tag-3C	1084	L	Mis4-HA-tag-3C	1089	S	8.52	1
Mis4-HA-tag-3C	1087	L	Mis4-HA-tag-3C	1197	K	8.51	1
Psm1	508	K	Psm3-3xPk-tag-7xhis-tag	904	E			8.51	3
Mis4-HA-tag-3C	119	S	Ssl3	34	V	8.5	1
Mis4-HA-tag-3C	78	N	Mis4-HA-tag-3C	91	S	6.37	1	8.5	5
Psm3-3xPk-tag-7xhis-tag	12	K	Psm3-3xPk-tag-7xhis-tag	51	D	6.93	1	8.5	2
Mis4-HA-tag-3C	1131	L	Mis4-HA-tag-3C	1133	S	8.49	3	7.71	2
Psm1	69	K	Psm3-3xPk-tag-7xhis-tag	1089	D			8.49	1
Psm1	438	S	Psm1	723	D			8.49	2
Psm3-3xPk-tag-7xhis-tag	356	S	Psm3-3xPk-tag-7xhis-tag	753	V	8.48	1
Psm3-3xPk-tag-7xhis-tag	24	S	Psm3-3xPk-tag-7xhis-tag	1145	E			8.48	1
Psm1	800	I	Psm1	811	K	8.47	1	7.75	1
7xhis-tag-Psc3	426	K	Ssl3	535	Y	8.03	1	8.47	1
Psm1	754	S	Psm3-3xPk-tag-7xhis-tag	419	E			8.47	2
Mis4-HA-tag-3C	539	G	Mis4-HA-tag-3C	731	K			8.47	1
Psm1	284	R	Psm1	891	K			8.47	2
Ssl3	496	E	Ssl3	534	K	8.46	1
Mis4-HA-tag-3C	110	L	Mis4-HA-tag-3C	143	K	8.46	2	8.05	1
Psm1	225	K	Psm1	1017	E	8.46	2
Rad21-HA-tag-3c	3	Y	Rad21-HA-tag-3c	11	K	8.44	2	8.46	1
Psm1	817	K	Psm3-3xPk-tag-7xhis-tag	819	Y	8.45	2
Rad21-HA-tag-3c	558	D	Rad21-HA-tag-3c	568	T	8.45	2	8.15	2
Psm1	1019	D	Rad21-HA-tag-3c	108	K			8.45	1
Psm1	52	K	Psm3-3xPk-tag-7xhis-tag	1064	D			8.45	1
Psm1	195	S	Psm3-3xPk-tag-7xhis-tag	184	Q			8.45	1
Psm1	198	K	Psm3-3xPk-tag-7xhis-tag	184	Q			8.45	2
Psm1	192	S	Psm3-3xPk-tag-7xhis-tag	198	E	7.86	2	8.45	2
Psm1	195	S	Psm1	1041	L	5.13	4	8.45	1
Psm1	904	K	Psm3-3xPk-tag-7xhis-tag	903	I	5.98	2	8.45	1
Psm3-3xPk-tag-7xhis-tag	27	H	Psm3-3xPk-tag-7xhis-tag	1149	T			8.44	1
Psm3-3xPk-tag-7xhis-tag	438	E	Psm3-3xPk-tag-7xhis-tag	833	K	7.23	1	8.44	3
Psm1	332	I	Psm1	845	K	8.43	1
Psm1	378	E	Psm1	383	Y	7.04	2	8.43	2
Mis4-HA-tag-3C	1057	E	Mis4-HA-tag-3C	1097	K			8.43	1
7xhis-tag-Psc3	666	N	7xhis-tag-Psc3	706	T	8.42	1	7.99	1
Psm1	900	K	Psm3-3xPk-tag-7xhis-tag	903	I			8.42	1
Psm1	502	S	Psm1	680	L			8.41	1
7xhis-tag-Psc3	423	K	Ssl3	525	L	8.4	1
Mis4-HA-tag-3C	141	K	Ssl3	325	E	8.4	1
Psm1	300	L	Psm1	696	Y	8.4	2
7xhis-tag-Psc3	669	K	7xhis-tag-Psc3	699	E	8.39	2
Psm3-3xPk-tag-7xhis-tag	351	Y	Psm3-3xPk-tag-7xhis-tag	809	H			8.39	3
Mis4-HA-tag-3C	143	K	Ssl3	326	Y	8.38	1
Psm3-3xPk-tag-7xhis-tag	320	K	Psm3-3xPk-tag-7xhis-tag	847	L	8.38	3
Psm1	1033	T	Psm1	1040	K			8.38	1
Ssl3	498	A	Ssl3	534	K			8.38	1
Psm3-3xPk-tag-7xhis-tag	202	E	Rad21-HA-tag-3c	87	K	8.37	1
Rad21-HA-tag-3c	579	S	Rad21-HA-tag-3c	593	D	8.37	2	6.68	1
Mis4-HA-tag-3C	525	I	Mis4-HA-tag-3C	542	T			8.37	1
Mis4-HA-tag-3C	86	Y	Ssl3	4	L			8.37	2
Psm1	900	K	Psm3-3xPk-tag-7xhis-tag	898	E			8.37	1
Psm1	693	E	Psm1	700	S	7.15	2	8.37	3
Psm1	113	T	Psm1	117	I			8.37	1
Psm1	860	N	Psm1	870	T	8.36	1	4.82	2
Psm3-3xPk-tag-7xhis-tag	378	K	Psm3-3xPk-tag-7xhis-tag	778	L	8.36	1	7.09	1
Psm3-3xPk-tag-7xhis-tag	1020	T	Psm3-3xPk-tag-7xhis-tag	1056	E	8.36	1
Psm1	329	A	Psm3-3xPk-tag-7xhis-tag	851	K			8.36	2
Psm3-3xPk-tag-7xhis-tag	271	K	Psm3-3xPk-tag-7xhis-tag	882	I			8.36	1
Psm1	523	K	Psm1	557	Q	8.35	1
7xhis-tag-Psc3	601	A	7xhis-tag-Psc3	698	K			8.35	1
Psm3-3xPk-tag-7xhis-tag	901	T	Psm3-3xPk-tag-7xhis-tag	906	D	8.34	1
Psm1	426	E	Psm1	737	K	8.34	1
Rad21-HA-tag-3c	557	K	Rad21-HA-tag-3c	566	P	8.34	1
Psm1	699	S	Psm1	750	Q			8.34	1
Mis4-HA-tag-3C	1396	E	Mis4-HA-tag-3C	1555	K	7	1	8.34	1
Mis4-HA-tag-3C	1273	K	Mis4-HA-tag-3C	1335	H			8.34	1
Psm3-3xPk-tag-7xhis-tag	29	V	Psm3-3xPk-tag-7xhis-tag	1149	T	8.33	4
Psm3-3xPk-tag-7xhis-tag	118	K	Psm3-3xPk-tag-7xhis-tag	118	K	8.33	2
Psm3-3xPk-tag-7xhis-tag	901	T	Psm3-3xPk-tag-7xhis-tag	903	I	7.63	1
Psm3-3xPk-tag-7xhis-tag	251	E	Psm3-3xPk-tag-7xhis-tag	651	K	7.85	2	8.33	2
7xhis-tag-Psc3	489	L	Mis4-HA-tag-3C	188	K	7.28	1	8.32	1
Psm1	1205	V	Rad21-HA-tag-3c	557	K	8.31	1
Psm1	469	L	Psm1	698	K	8.31	1	6.93	1
Psm1	52	K	Psm3-3xPk-tag-7xhis-tag	1058	D			8.31	1
Psm1	508	K	Psm3-3xPk-tag-7xhis-tag	905	Q			8.31	1
Mis4-HA-tag-3C	532	S	Mis4-HA-tag-3C	732	I	8.3	3	7.3	1
Psm1	152	T	Psm3-3xPk-tag-7xhis-tag	104	L			8.3	1
Psm1	212	Q	Psm1	1033	T			8.3	1
Mis4-HA-tag-3C	533	T	Mis4-HA-tag-3C	736	C	8.29	1
7xhis-tag-Psc3	610	K	7xhis-tag-Psc3	654	D	8.29	1
Psm1	724	K	Psm3-3xPk-tag-7xhis-tag	729	L	8.29	1
Mis4-HA-tag-3C	474	E	Mis4-HA-tag-3C	1551	T	8.29	1
Psm3-3xPk-tag-7xhis-tag	29	V	Psm3-3xPk-tag-7xhis-tag	1150	S			8.29	2
Mis4-HA-tag-3C	235	E	Mis4-HA-tag-3C	272	T	8.28	1
Psm1	460	E	Psm1	716	S	8.28	1	5.65	1
Psm1	498	D	Psm1	503	K	8.28	5
Mis4-HA-tag-3C	898	K	Mis4-HA-tag-3C	906	E	8.28	1
Psm1	367	K	Psm1	812	Q	6.48	1	8.28	1
Psm1	257	A	Psm1	922	S			8.28	1
Mis4-HA-tag-3C	1170	W	Psm3-3xPk-tag-7xhis-tag	413	S	8.27	1
7xhis-tag-Psc3	491	E	Ssl3	494	K	8.27	1
Mis4-HA-tag-3C	438	K	Rad21-HA-tag-3c	3	Y	8.26	1
Psm3-3xPk-tag-7xhis-tag	676	Y	Psm3-3xPk-tag-7xhis-tag	680	F	8.26	1	7.52	1
Psm3-3xPk-tag-7xhis-tag	419	E	Psm3-3xPk-tag-7xhis-tag	737	T	8.26	1	7.64	1
Psm3-3xPk-tag-7xhis-tag	419	E	Psm3-3xPk-tag-7xhis-tag	742	S	8.26	1	7.64	1
Psm1	296	K	Psm1	872	E			8.26	1
Psm1	1213	E	Rad21-HA-tag-3c	563	K	8.25	1
Mis4-HA-tag-3C	528	S	Mis4-HA-tag-3C	545	L	8.25	1
Mis4-HA-tag-3C	133	P	Mis4-HA-tag-3C	143	K			8.25	3
Psm3-3xPk-tag-7xhis-tag	1025	A	Psm3-3xPk-tag-7xhis-tag	1027	S	8.24	2	6.95	1
Psm3-3xPk-tag-7xhis-tag	621	T	Psm3-3xPk-tag-7xhis-tag	651	K	8.04	1	8.24	1
Psm1	457	L	Psm1	491	K			8.24	1
Psm3-3xPk-tag-7xhis-tag	760	L	Psm3-3xPk-tag-7xhis-tag	769	S			8.24	1
Psm1	1200	K	Rad21-HA-tag-3c	588	V			8.23	1
Mis4-HA-tag-3C	964	E	Mis4-HA-tag-3C	1271	K			8.23	2
Psm3-3xPk-tag-7xhis-tag	726	K	Psm3-3xPk-tag-7xhis-tag	834	A	8.22	2
Psm1	198	K	Psm1	204	A	8.22	2	5.97	1
Psm1	259	S	Psm3-3xPk-tag-7xhis-tag	209	D	8.22	1
Mis4-HA-tag-3C	414	S	Rad21-HA-tag-3c	108	K			8.22	1
Psm3-3xPk-tag-7xhis-tag	25	P	Psm3-3xPk-tag-7xhis-tag	1148	K			8.22	1
Mis4-HA-tag-3C	883	Y	Mis4-HA-tag-3C	956	K	8.21	1
Psm3-3xPk-tag-7xhis-tag	325	S	Psm3-3xPk-tag-7xhis-tag	834	A	8.2	1
7xhis-tag-Psc3	667	N	7xhis-tag-Psc3	698	K	8.2	1
Mis4-HA-tag-3C	90	L	Psm1	722	K	8.2	1
Psm1	260	I	Psm1	271	K			8.2	1
Mis4-HA-tag-3C	134	S	Ssl3	87	Y	8.19	1
Ssl3	244	K	Ssl3	254	F	8.19	1
Psm1	228	S	Psm1	1013	E			8.19	1
Psm1	453	K	Psm1	713	S			8.19	1
Mis4-HA-tag-3C	272	T	Mis4-HA-tag-3C	411	I	8.18	1
Mis4-HA-tag-3C	1256	A	Mis4-HA-tag-3C	1271	K	8.18	1
Ssl3	2	T	Ssl3	152	S	8.18	1	7.23	1
Psm1	496	S	Psm3-3xPk-tag-7xhis-tag	904	E			8.18	3
Psm1	568	K	Psm3-3xPk-tag-7xhis-tag	243	E			8.18	1
Psm3-3xPk-tag-7xhis-tag	304	A	Psm3-3xPk-tag-7xhis-tag	851	K	8.17	1
Psm1	523	K	Psm1	556	T	8.17	1
Mis4-HA-tag-3C	1537	K	Psm1	1018	L	8.17	1
Psm1	385	G	Psm3-3xPk-tag-7xhis-tag	372	K	8.17	2	7.79	1
Psm3-3xPk-tag-7xhis-tag	335	S	Psm3-3xPk-tag-7xhis-tag	836	I	8.17	1
Mis4-HA-tag-3C	550	S	Psm3-3xPk-tag-7xhis-tag	721	D	8.16	1	8.14	1
Psm1	909	E	Psm3-3xPk-tag-7xhis-tag	908	K	8.08	1	8.16	1
Psm1	299	K	Psm3-3xPk-tag-7xhis-tag	868	S			8.16	2
Psm1	704	T	Psm3-3xPk-tag-7xhis-tag	454	N			8.16	1
Psm1	155	S	Psm1	164	L	8.15	1
Psm3-3xPk-tag-7xhis-tag	1020	T	Psm3-3xPk-tag-7xhis-tag	1063	I	8.15	1
Psm3-3xPk-tag-7xhis-tag	645	S	Psm3-3xPk-tag-7xhis-tag	647	D	8.15	1
Psm1	400	K	Psm3-3xPk-tag-7xhis-tag	395	I	8.15	1
Mis4-HA-tag-3C	1263	E	Mis4-HA-tag-3C	1281	S			8.15	1
Ssl3	425	S	Ssl3	455	E			8.15	1
Mis4-HA-tag-3C	165	S	Mis4-HA-tag-3C	405	S			8.15	2
Mis4-HA-tag-3C	1200	K	Mis4-HA-tag-3C	1237	E			8.15	1
Psm1	328	K	Psm3-3xPk-tag-7xhis-tag	719	E	8.14	3	7.89	1
Psm3-3xPk-tag-7xhis-tag	178	I	Psm3-3xPk-tag-7xhis-tag	188	K	8.14	1	8.07	1
7xhis-tag-Psc3	852	K	Rad21-HA-tag-3c	432	F			8.14	1
Mis4-HA-tag-3C	911	S	Mis4-HA-tag-3C	1272	G			8.14	1
Psm3-3xPk-tag-7xhis-tag	319	S	Psm3-3xPk-tag-7xhis-tag	324	S	6.38	1	8.14	1
Mis4-HA-tag-3C	879	L	Mis4-HA-tag-3C	914	S	8.13	1
Ssl3	432	E	Ssl3	444	K	8.13	1
7xhis-tag-Psc3	691	L	Rad21-HA-tag-3c	423	K	8.12	1
Mis4-HA-tag-3C	929	E	Mis4-HA-tag-3C	956	K	8.12	1
Mis4-HA-tag-3C	269	M	Mis4-HA-tag-3C	406	K			8.12	1
Psm1	437	S	Psm1	725	Y			8.12	1
Psm1	718	I	Psm3-3xPk-tag-7xhis-tag	710	K			8.12	1
Psm3-3xPk-tag-7xhis-tag	462	K	Psm3-3xPk-tag-7xhis-tag	858	E			8.12	1
7xhis-tag-Psc3	493	V	Ssl3	494	K			8.12	1
Mis4-HA-tag-3C	474	E	Psm3-3xPk-tag-7xhis-tag	973	K	8.11	1
Psm3-3xPk-tag-7xhis-tag	626	S	Psm3-3xPk-tag-7xhis-tag	654	A	8.11	1
Ssl3	500	K	Ssl3	503	I	8.11	1
Mis4-HA-tag-3C	288	S	Mis4-HA-tag-3C	294	Q	8.11	1
Mis4-HA-tag-3C	553	S	Mis4-HA-tag-3C	722	K	8.11	1	7.35	1
Rad21-HA-tag-3c	410	K	Rad21-HA-tag-3c	443	E	6.79	1	8.11	1
Psm1	83	N	Psm1	1208	Y	8.1	1
7xhis-tag-Psc3	156	T	Mis4-HA-tag-3C	263	A			8.1	1
Psm1	1032	E	Psm1	1040	K	7.48	1	8.1	1
Psm3-3xPk-tag-7xhis-tag	295	Y	Psm3-3xPk-tag-7xhis-tag	302	K			8.1	2
Psm3-3xPk-tag-7xhis-tag	197	E	Rad21-HA-tag-3c	87	K	8.09	3	6.99	1
Mis4-HA-tag-3C	467	Y	Psm3-3xPk-tag-7xhis-tag	933	S	8.09	1
Mis4-HA-tag-3C	625	T	Mis4-HA-tag-3C	629	Q	8.09	3	7.05	3
Psm1	482	N	Psm3-3xPk-tag-7xhis-tag	481	S	8.09	1
Psm1	417	S	Psm1	751	P			8.09	1
Mis4-HA-tag-3C	554	K	Rad21-HA-tag-3c	98	I	8.08	1
Psm3-3xPk-tag-7xhis-tag	1033	V	Psm3-3xPk-tag-7xhis-tag	1147	S	8.08	1
Mis4-HA-tag-3C	1253	L	Mis4-HA-tag-3C	1273	K	8.07	1
Mis4-HA-tag-3C	427	K	Mis4-HA-tag-3C	482	H	8.07	1
Psm3-3xPk-tag-7xhis-tag	284	L	Psm3-3xPk-tag-7xhis-tag	679	K	7.95	1	8.07	2
Psm1	749	K	Psm1	756	L	8.06	1
Psm1	547	K	Psm1	641	L	8.06	1
Psm1	412	S	Psm1	416	D	8.05	3
Psm3-3xPk-tag-7xhis-tag	205	E	Rad21-HA-tag-3c	108	K			8.05	1
Psm1	421	I	Psm1	742	Y			8.05	1
Mis4-HA-tag-3C	407	V	Psm3-3xPk-tag-7xhis-tag	13	S			8.05	1
Mis4-HA-tag-3C	1237	E	Mis4-HA-tag-3C	1273	K	8.04	1
Psm1	753	L	Psm3-3xPk-tag-7xhis-tag	418	T	8.04	2	7.71	2
Mis4-HA-tag-3C	752	S	Mis4-HA-tag-3C	763	I	8.03	2
Ssl3	141	E	Ssl3	232	K	8.03	1
Mis4-HA-tag-3C	538	S	Mis4-HA-tag-3C	722	K			8.03	2
Psm1	81	S	Psm1	1216	S	8.02	1
Psm3-3xPk-tag-7xhis-tag	286	V	Psm3-3xPk-tag-7xhis-tag	679	K	8.02	2	7.96	1
Psm3-3xPk-tag-7xhis-tag	884	D	Psm3-3xPk-tag-7xhis-tag	891	S	8.02	2
Psm1	415	K	Psm1	759	E	8.02	1
Mis4-HA-tag-3C	1088	E	Mis4-HA-tag-3C	1112	S	8.01	1
Psm3-3xPk-tag-7xhis-tag	201	R	Rad21-HA-tag-3c	89	S			8.01	1
Psm3-3xPk-tag-7xhis-tag	305	L	Psm3-3xPk-tag-7xhis-tag	838	S	7.89	1	8.01	1
Psm1	463	D	Psm1	716	S	8	1
Mis4-HA-tag-3C	530	S	Mis4-HA-tag-3C	535	A	8	2
Rad21-HA-tag-3c	553	S	Rad21-HA-tag-3c	595	L			8	1
Psm3-3xPk-tag-7xhis-tag	293	E	Psm3-3xPk-tag-7xhis-tag	471	S			8	1
Psm1	817	K	Psm3-3xPk-tag-7xhis-tag	745	H	7.99	1
7xhis-tag-Psc3	888	Y	7xhis-tag-Psc3	910	S			7.99	1
Mis4-HA-tag-3C	42	L	Mis4-HA-tag-3C	185	K			7.99	1
Mis4-HA-tag-3C	75	T	Mis4-HA-tag-3C	90	L			7.99	1
Psm3-3xPk-tag-7xhis-tag	468	K	Psm3-3xPk-tag-7xhis-tag	694	I			7.99	1
Psm1	700	S	Psm1	1032	E			7.99	1
Mis4-HA-tag-3C	704	N	Mis4-HA-tag-3C	722	K	7.98	1
Mis4-HA-tag-3C	1385	S	Mis4-HA-tag-3C	1430	M			7.98	1
Psm1	503	K	Psm1	675	H			7.98	1
Psm1	461	K	Psm1	719	S			7.98	1
Psm1	1003	M	Psm3-3xPk-tag-7xhis-tag	925	K	7.97	1
Psm1	390	A	Psm1	780	K	7.9	1	7.97	1
Psm1	468	R	Psm1	698	K			7.97	1
Psm3-3xPk-tag-7xhis-tag	716	K	Psm3-3xPk-tag-7xhis-tag	837	G			7.97	1
Ssl3	6	E	Ssl3	152	S	7.96	1
Mis4-HA-tag-3C	918	L	Mis4-HA-tag-3C	944	K	7.96	1
Psm1	328	K	Psm3-3xPk-tag-7xhis-tag	835	E	7.95	3	6.83	1
Psm1	900	K	Psm3-3xPk-tag-7xhis-tag	892	L	7.95	1
Psm3-3xPk-tag-7xhis-tag	592	P	Psm3-3xPk-tag-7xhis-tag	620	K			7.95	1
Psm3-3xPk-tag-7xhis-tag	621	T	Psm3-3xPk-tag-7xhis-tag	644	L			7.95	1
Psm1	198	K	Psm3-3xPk-tag-7xhis-tag	190	D			7.95	1
Psm1	171	S	Psm1	1073	A	7.94	1
Psm3-3xPk-tag-7xhis-tag	214	H	Rad21-HA-tag-3c	108	K	7.94	1
Psm3-3xPk-tag-7xhis-tag	232	H	Psm3-3xPk-tag-7xhis-tag	944	K			7.94	1
Ssl3	421	S	Ssl3	455	E			7.94	1
Psm1	52	K	Psm3-3xPk-tag-7xhis-tag	1055	I			7.94	1
Psm3-3xPk-tag-7xhis-tag	321	K	Psm3-3xPk-tag-7xhis-tag	844	E	7.72	3	7.94	2
Psm3-3xPk-tag-7xhis-tag	376	L	Psm3-3xPk-tag-7xhis-tag	769	S			7.94	1
Psm1	414	S	Psm1	754	S			7.94	1
Mis4-HA-tag-3C	115	C	Psm3-3xPk-tag-7xhis-tag	659	Y	7.93	1	7.05	1
Psm1	441	T	Psm1	447	L	7.93	1	7.09	1
Psm3-3xPk-tag-7xhis-tag	714	S	Psm3-3xPk-tag-7xhis-tag	839	D	7.93	1
Psm1	556	T	Psm1	562	E	7.93	1
Psm1	897	S	Psm1	900	K	4.73	3
Psm1	257	A	Psm1	271	K			7.93	1
Mis4-HA-tag-3C	1434	K	Mis4-HA-tag-3C	1439	D			7.93	2
Mis4-HA-tag-3C	914	S	Mis4-HA-tag-3C	942	L	7.92	1
Mis4-HA-tag-3C	903	S	Psm3-3xPk-tag-7xhis-tag	104	L	7.92	1
Ssl3	3	G	Ssl3	152	S			7.92	1
Psm1	199	K	Psm3-3xPk-tag-7xhis-tag	190	D			7.91	1
Psm1	502	S	Psm1	512	L			7.91	1
Mis4-HA-tag-3C	1117	L	Mis4-HA-tag-3C	1125	K			7.91	1
Psm1	1016	E	Psm3-3xPk-tag-7xhis-tag	944	K			7.89	1
Psm1	395	S	Psm1	401	L			7.89	1
Mis4-HA-tag-3C	523	S	Mis4-HA-tag-3C	542	T	7.88	1
Mis4-HA-tag-3C	685	S	Mis4-HA-tag-3C	687	V	7.88	1
Mis4-HA-tag-3C	192	T	Psm3-3xPk-tag-7xhis-tag	788	S	7.88	1
7xhis-tag-Psc3	803	N	7xhis-tag-Psc3	856	Y			7.88	1
Mis4-HA-tag-3C	879	L	Mis4-HA-tag-3C	911	S	7.87	1
Psm3-3xPk-tag-7xhis-tag	863	I	Psm3-3xPk-tag-7xhis-tag	866	S	7.87	1
Psm1	708	T	Psm3-3xPk-tag-7xhis-tag	711	A			7.87	1
Psm1	591	K	Psm1	606	L	6.74	1	7.87	1
7xhis-tag-Psc3	455	I	Mis4-HA-tag-3C	12	K			7.87	1
Psm1	113	T	Psm1	119	E			7.87	1
Mis4-HA-tag-3C	914	S	Mis4-HA-tag-3C	1271	K	7.86	1
Psm3-3xPk-tag-7xhis-tag	27	H	Psm3-3xPk-tag-7xhis-tag	1147	S			7.86	1
Psm3-3xPk-tag-7xhis-tag	932	K	Ssl3	84	T			7.86	1
Psm1	330	A	Psm3-3xPk-tag-7xhis-tag	716	K			7.86	1
Psm3-3xPk-tag-7xhis-tag	446	D	Psm3-3xPk-tag-7xhis-tag	833	K	7.85	1
Psm1	417	S	Psm1	758	M	7.85	1
Psm3-3xPk-tag-7xhis-tag	525	Y	Psm3-3xPk-tag-7xhis-tag	674	K	7.85	1
Psm1	393	L	Psm1	780	K	7.85	1
7xhis-tag-Psc3	123	S	7xhis-tag-Psc3	135	C	7.85	1
Psm1	1063	K	Psm1	1109	E	6.97	1	7.85	1
Psm1	849	K	Psm3-3xPk-tag-7xhis-tag	316	I			7.84	1
Psm1	15	Y	Rad21-HA-tag-3c	553	S	7.83	1
Psm1	588	V	Psm1	612	Y	7.83	1
Mis4-HA-tag-3C	1333	I	Mis4-HA-tag-3C	1353	S	7.83	1
Mis4-HA-tag-3C	45	S	Mis4-HA-tag-3C	49	Q	7.83	1
7xhis-tag-Psc3	492	E	Mis4-HA-tag-3C	193	T	7.83	1
Mis4-HA-tag-3C	1434	K	Mis4-HA-tag-3C	1443	L	6.62	1	7.83	4
Psm3-3xPk-tag-7xhis-tag	891	S	Psm3-3xPk-tag-7xhis-tag	907	A	7.82	1
Psm3-3xPk-tag-7xhis-tag	468	K	Psm3-3xPk-tag-7xhis-tag	695	E	7.82	2
Psm3-3xPk-tag-7xhis-tag	12	K	Psm3-3xPk-tag-7xhis-tag	54	T			7.82	1
Psm3-3xPk-tag-7xhis-tag	562	T	Psm3-3xPk-tag-7xhis-tag	585	R	7.81	2
Rad21-HA-tag-3c	559	S	Rad21-HA-tag-3c	593	D	7.81	1
Psm1	947	L	Psm1	954	S	7.81	1	4.74	2
Psm1	198	K	Psm1	205	E	7.81	3	7.27	2
Psm3-3xPk-tag-7xhis-tag	531	L	Psm3-3xPk-tag-7xhis-tag	674	K	7.81	2
Rad21-HA-tag-3c	87	K	Ssl3	516	L	7.8	1
Mis4-HA-tag-3C	83	F	Ssl3	2	T	7.8	1
Psm1	695	E	Psm1	699	S	7.8	2	7.18	2
Mis4-HA-tag-3C	134	S	Mis4-HA-tag-3C	143	K			7.8	6
Psm3-3xPk-tag-7xhis-tag	324	S	Psm3-3xPk-tag-7xhis-tag	834	A			7.8	1
Mis4-HA-tag-3C	1262	F	Mis4-HA-tag-3C	1281	S			7.79	1
Rad21-HA-tag-3c	557	K	Rad21-HA-tag-3c	569	E	6.76	1	7.79	1
Mis4-HA-tag-3C	570	L	Mis4-HA-tag-3C	576	K	7.78	1
Psm1	560	A	Psm1	566	Y	7.78	2	6.2	1
Mis4-HA-tag-3C	114	V	Mis4-HA-tag-3C	143	K	7.78	1
Psm3-3xPk-tag-7xhis-tag	271	K	Psm3-3xPk-tag-7xhis-tag	679	K			7.78	1
Psm3-3xPk-tag-7xhis-tag	1155	T	Psm3-3xPk-tag-7xhis-tag	1164	V	7.49	2	7.78	1
Psm3-3xPk-tag-7xhis-tag	217	D	Psm3-3xPk-tag-7xhis-tag	956	K			7.78	1
Psm3-3xPk-tag-7xhis-tag	378	K	Psm3-3xPk-tag-7xhis-tag	763	Q	7.76	1
Mis4-HA-tag-3C	907	E	Mis4-HA-tag-3C	1271	K			7.76	1
Psm3-3xPk-tag-7xhis-tag	32	G	Psm3-3xPk-tag-7xhis-tag	1149	T	7.75	2	7.5	1
Mis4-HA-tag-3C	396	K	Psm3-3xPk-tag-7xhis-tag	388	K			7.75	1
Mis4-HA-tag-3C	481	S	Psm3-3xPk-tag-7xhis-tag	977	Q	7.74	1
Psm1	516	K	Ssl3	141	E			7.74	1
Mis4-HA-tag-3C	565	H	Rad21-HA-tag-3c	108	K	7.73	1
Psm3-3xPk-tag-7xhis-tag	493	S	Psm3-3xPk-tag-7xhis-tag	493	S	7.73	2
Mis4-HA-tag-3C	633	S	Mis4-HA-tag-3C	635	N	7.73	1
Mis4-HA-tag-3C	530	S	Mis4-HA-tag-3C	545	L	7.73	1	6.42	1
Ssl3	2	T	Ssl3	140	A			7.73	1
Psm1	213	K	Psm1	1034	V			7.4	2
Ssl3	494	K	Ssl3	531	S	7.72	1
Mis4-HA-tag-3C	246	S	Mis4-HA-tag-3C	253	D	7.72	1	6.33	2
Psm1	54	S	Psm3-3xPk-tag-7xhis-tag	1064	D			7.72	1
Psm3-3xPk-tag-7xhis-tag	195	Y	Rad21-HA-tag-3c	90	F	7.71	1
Mis4-HA-tag-3C	281	D	Mis4-HA-tag-3C	288	S	7.71	2
Psm1	161	L	Psm3-3xPk-tag-7xhis-tag	151	K	7.7	1
Psm1	115	Y	Psm1	119	E	7.7	1	6	1
Psm3-3xPk-tag-7xhis-tag	1026	K	Psm3-3xPk-tag-7xhis-tag	1042	E	7.7	1
Psm1	380	K	Psm3-3xPk-tag-7xhis-tag	797	S			7.7	1
Psm1	414	S	Psm1	416	D			7.7	1
Psm1	811	K	Rad21-HA-tag-3c	240	D			7.7	1
Psm1	380	K	Psm1	699	S			7.7	1
Psm1	417	S	Psm1	754	S			7.7	1
Psm1	436	V	Psm1	722	K	7.69	2
Psm1	750	Q	Psm3-3xPk-tag-7xhis-tag	420	Y	7.69	1
Mis4-HA-tag-3C	261	S	Mis4-HA-tag-3C	267	L	7.69	4	7.4	3
Mis4-HA-tag-3C	1278	S	Mis4-HA-tag-3C	1281	S	7.69	1	7.4	1
Psm1	420	S	Psm1	757	E			7.69	1
Mis4-HA-tag-3C	720	L	Psm1	478	T	7.68	2
Psm1	613	E	Ssl3	462	S			7.68	1
7xhis-tag-Psc3	648	D	Mis4-HA-tag-3C	956	K	7.67	1
Psm1	319	K	Psm1	856	N	7.67	1
Psm1	199	K	Psm1	206	L	7.67	6	6.7	2
Mis4-HA-tag-3C	16	S	Mis4-HA-tag-3C	1115	T	7.66	1
Psm1	344	Q	Psm1	830	K	7.65	1
7xhis-tag-Psc3	423	K	Ssl3	526	E	7.65	1
Ssl3	110	K	Ssl3	142	E	7.65	1
Mis4-HA-tag-3C	105	N	Mis4-HA-tag-3C	143	K	7.65	1
Ssl3	439	E	Ssl3	473	S			7.65	1
Mis4-HA-tag-3C	574	S	Rad21-HA-tag-3c	81	E	7.64	1
Mis4-HA-tag-3C	553	S	Mis4-HA-tag-3C	723	V			7.64	1
Mis4-HA-tag-3C	112	Q	Mis4-HA-tag-3C	117	S	7.63	1
Psm1	381	E	Psm1	797	Y	7.63	2
Mis4-HA-tag-3C	1509	N	Mis4-HA-tag-3C	1555	K			7.63	1
Psm1	766	S	Psm1	771	Q	6.1	2	7.63	2
Ssl3	465	L	Ssl3	486	T	7.62	1
Psm1	319	K	Psm1	454	I	7.62	1
7xhis-tag-Psc3	831	K	7xhis-tag-Psc3	908	Q			7.62	1
Mis4-HA-tag-3C	901	T	Mis4-HA-tag-3C	960	E			7.61	1
Psm3-3xPk-tag-7xhis-tag	318	F	Psm3-3xPk-tag-7xhis-tag	838	S	7.6	1
Mis4-HA-tag-3C	31	S	Mis4-HA-tag-3C	48	F			7.6	1
Psm1	857	Y	Psm1	867	E			7.6	1
Mis4-HA-tag-3C	1402	K	Mis4-HA-tag-3C	1549	L	7.59	1
Psm1	22	G	Rad21-HA-tag-3c	553	S	7.58	1
Psm1	386	L	Psm3-3xPk-tag-7xhis-tag	372	K			7.58	2
Psm3-3xPk-tag-7xhis-tag	290	Q	Psm3-3xPk-tag-7xhis-tag	470	K			7.58	1
Psm3-3xPk-tag-7xhis-tag	321	K	Psm3-3xPk-tag-7xhis-tag	846	E	7.57	1	5.82	1
Mis4-HA-tag-3C	1136	E	Ssl3	425	S	7.57	1
7xhis-tag-Psc3	802	D	Rad21-HA-tag-3c	433	K	7.57	1
Ssl3	463	N	Ssl3	478	T			7.57	1
7xhis-tag-Psc3	692	D	Rad21-HA-tag-3c	423	K			7.57	1
Psm3-3xPk-tag-7xhis-tag	249	A	Psm3-3xPk-tag-7xhis-tag	651	K	6.58	1	7.57	1
Psm1	247	S	Psm1	405	N			7.57	1
Psm1	412	S	Psm1	757	E	7.56	1
Psm1	198	K	Psm1	198	K	7.56	1
7xhis-tag-Psc3	426	K	7xhis-tag-Psc3	427	L	7.56	1
Psm1	400	K	Psm1	775	E			7.56	1
Mis4-HA-tag-3C	1077	K	Mis4-HA-tag-3C	1262	F			7.56	1
Psm1	208	Q	Psm1	213	K	7.55	1
7xhis-tag-Psc3	765	E	7xhis-tag-Psc3	810	K			7.55	1
Mis4-HA-tag-3C	240	E	Mis4-HA-tag-3C	261	S	7.33	1	7.55	1
Mis4-HA-tag-3C	515	C	Psm1	162	S	7.54	1
7xhis-tag-Psc3	134	K	7xhis-tag-Psc3	151	D	7.53	1
Psm1	537	Y	Psm1	649	E	7.53	1
[truncated: 527 more rows]
